# Supplementary material for: Serum 25(OH)D levels and mortality risk among middle-aged and elderly populations in the U.S.: A prospective cohort study
Source: PLoS One. 2025 Jul 24;20(7):e0328907. doi: 10.1371/journal.pone.0328907 (PMC12289007; doi:10.1371/journal.pone.0328907)
Supplement: S1 File — (CSV) [file pone.0328907.s001.csv]

SEQN	SDDSRVYR	SMOKING	DRINK	physical activity	DRXTKCAL	LBXVIDMS	BMXBMI	RIDAGEYR	RIAGENDR	RIDRETH1	DMDEDUC1	INDFMPIR	DMDMARTL	MORTSTAT	UCOD_LEADING	HYPERTENSION	DIABETES	CVD	STROKE	DIABETES_DEATH	HYPERTEN_DEATH	PERMTH_INT	PERMTH_EXM	DMDMARTL.RCD	BMXBMI.C	INDFMPIR.C	VD30TO50TO75	VD30TO50TO75__REF75MORE	VD25TO50TO75__REF75MORE	VD25TO50TO75	VD25TO50TO75TO100	VD25TO50TO75TO100__REF75TO100	CARDIO	CANCER	RESPIRATORY_DISEASES	LBXVIDMS.1	ONLY1FACTOR	ONLY1FACTORS	LBXVIDMS.CCCCC	VD25TO50TO75.CONT
9969	2	1	3	1442.0	1799	104	22.26	51	2	3	3	5	1	0	NA	2	2	2	2	NA	NA	212	211	1	0	2	3	0	0	3	4	4	0	0	0	104	1	1	3	3
9972	2	2	1	914.7	3267	70.6	33.84	44	1	3	2	4.74	1	1	1	1	2	2	2	1	0	214	213	1	2	2	2	3	3	2	2	3	1	0	0	70.6	1	1	2	2
9973	2	3	3	0.1	1970	53.9	26.6	63	2	1	1	0.68	2	0	NA	2	2	2	2	NA	NA	213	212	2	1	0	2	3	3	2	2	3	0	0	0	53.9	1	1	2	2
9979	2	2	2	189.0	1555	56.3	22.33	60	1	5	3	2.51	1	0	NA	1	3	2	2	NA	NA	217	215	1	0	1	2	3	3	2	2	3	0	0	0	56.3	1	1	2	2
9984	2	3	2	219.3	1834	20.7	36.07	46	2	1	1	4.61	1	0	NA	2	2	2	2	NA	NA	219	218	1	2	2	0	1	1	0	0	1	0	0	0	20.7	1	1	0	0
9988	2	1	2	185.5	1901	37.3	31.53	54	2	1	1	1.4	3	0	NA	2	1	2	2	NA	NA	220	219	2	2	1	1	2	2	1	1	2	0	0	0	37.3	1	1	1	1
10004	2	2	2	0.1	2259	82.5	29.64	46	1	3	2	5	1	0	NA	2	1	2	2	NA	NA	227	226	1	1	2	3	0	0	3	3	0	0	0	0	82.5	1	1	3	3
10007	2	1	NA	0.1	1180	65.8	26.57	63	2	1	2	0.87	1	1	2	1	1	2	2	0	0	67	66	1	1	0	2	3	3	2	2	3	0	1	0	65.8	1	1	2	2
10013	2	3	3	0.1	2551	42	29.52	58	1	1	1	4.03	4	0	NA	1	2	2	2	NA	NA	209	208	2	1	2	1	2	2	1	1	2	0	0	0	42	1	1	1	1
10014	2	2	1	0.1	1688	27.9	22.36	62	2	3	1	1.29	2	0	NA	2	2	2	2	NA	NA	215	215	2	0	0	0	1	2	1	1	2	0	0	0	27.9	1	1	1	1
10021	2	3	3	0.1	3526	23.1	35.18	44	1	4	1	0	5	1	4	1	2	2	2	0	0	24	23	2	2	0	0	1	1	0	0	1	0	0	0	23.1	1	1	0	0
10024	2	3	3	0.1	2520	27.9	29.36	40	1	3	3	2.51	5	0	NA	2	2	2	2	NA	NA	213	212	2	1	1	0	1	2	1	1	2	0	0	0	27.9	1	1	1	1
10025	2	1	NA	0.1	3918	56.3	31.42	47	2	3	3	2.69	1	0	NA	2	2	2	2	NA	NA	226	225	1	2	1	2	3	3	2	2	3	0	0	0	56.3	1	1	2	2
10033	2	1	NA	0.1	1867	75.4	33.05	51	2	3	2	1.27	3	0	NA	2	2	2	2	NA	NA	223	222	2	2	0	3	0	0	3	3	0	0	0	0	75.4	1	1	3	3
10057	2	2	NA	0.1	NA	87.3	32.73	58	2	3	1	5	1	0	NA	1	2	2	2	NA	NA	219	218	1	2	2	3	0	0	3	3	0	0	0	0	87.3	1	1	3	3
10061	2	3	3	394.3	4254	39.7	23.37	46	1	3	3	2.48	5	0	NA	2	2	2	2	NA	NA	225	224	2	0	1	1	2	2	1	1	2	0	0	0	39.7	1	1	1	1
10070	2	2	2	805.0	1995	73	30.89	62	1	3	3	5	1	0	NA	2	2	2	2	NA	NA	215	214	1	2	2	2	3	3	2	2	3	0	0	0	73	1	1	2	2
10075	2	3	3	0.1	2315	39.7	27.73	46	1	3	2	NA	1	1	10	2	2	2	2	0	0	81	80	1	1	NA	1	2	2	1	1	2	0	0	0	39.7	1	1	1	1
10090	2	1	2	0.1	1671	23.1	46.69	57	2	4	3	1.72	5	0	NA	1	2	2	2	NA	NA	205	205	2	2	1	0	1	1	0	0	1	0	0	0	23.1	1	1	0	0
10096	2	2	3	441.0	1291	89.6	26.24	60	2	3	2	5	1	0	NA	2	2	2	2	NA	NA	212	211	1	1	2	3	0	0	3	3	0	0	0	0	89.6	1	1	3	3
10101	2	3	1	0.1	3056	44.4	26.44	68	1	4	3	1.28	2	1	2	1	1	2	2	0	0	112	111	2	1	0	1	2	2	1	1	2	0	1	0	44.4	1	1	1	1
10102	2	2	NA	163.3	789	46.8	29.37	63	1	4	1	1.04	1	0	NA	1	2	2	2	NA	NA	227	226	1	1	0	1	2	2	1	1	2	0	0	0	46.8	1	1	1	1
10103	2	1	NA	220.5	2180	68.2	33.06	44	2	1	2	2.83	1	0	NA	2	2	2	2	NA	NA	206	205	1	2	1	2	3	3	2	2	3	0	0	0	68.2	1	1	2	2
10104	2	1	NA	318.5	2389	49.2	33.29	51	2	3	1	1.11	1	0	NA	1	1	1	2	NA	NA	218	217	1	2	0	1	2	2	1	1	2	0	0	0	49.2	1	1	1	1
10105	2	3	2	0.1	2417	18.3	27.92	40	2	4	3	1.55	5	0	NA	2	2	2	2	NA	NA	230	229	2	1	1	0	1	1	0	0	1	0	0	0	18.3	1	1	0	0
10106	2	1	NA	0.1	1497	46.8	26.5	70	1	1	1	1.01	1	1	1	1	1	2	2	0	0	185	183	1	1	0	1	2	2	1	1	2	1	0	0	46.8	1	1	1	1
10107	2	2	2	1149.8	1892	73	23.17	53	2	3	2	5	3	0	NA	2	2	2	2	NA	NA	206	206	2	0	2	2	3	3	2	2	3	0	0	0	73	1	1	2	2
10113	2	3	3	0.1	2282	39.7	27.53	45	1	3	2	0.55	1	0	NA	2	2	2	2	NA	NA	222	222	1	1	0	1	2	2	1	1	2	0	0	0	39.7	1	1	1	1
10116	2	3	3	0.1	1846	49.2	32.21	48	1	4	3	2.01	6	0	NA	2	2	2	2	NA	NA	214	213	1	2	1	1	2	2	1	1	2	0	0	0	49.2	1	1	1	1
10128	2	1	3	2156.0	1483	94.4	22.47	40	2	3	3	3.63	1	0	NA	2	2	2	2	NA	NA	219	217	1	0	2	3	0	0	3	3	0	0	0	0	94.4	1	1	3	3
10136	2	1	NA	0.1	1016	42	31.1	43	2	1	1	1.66	1	0	NA	2	2	2	2	NA	NA	214	212	1	2	1	1	2	2	1	1	2	0	0	0	42	1	1	1	1
10146	2	2	2	4306.8	2965	58.7	34.52	70	1	3	3	3.35	1	0	NA	1	2	2	2	NA	NA	226	225	1	2	1	2	3	3	2	2	3	0	0	0	58.7	1	1	2	2
10162	2	2	3	0.1	2574	35	30.99	60	1	1	2	3.35	1	0	NA	2	2	2	2	NA	NA	211	210	1	2	1	1	2	2	1	1	2	0	0	0	35	1	1	1	1
10166	2	1	2	1470.0	2549	70.6	25.59	48	1	3	2	2.19	5	0	NA	2	2	2	2	NA	NA	225	224	2	1	1	2	3	3	2	2	3	0	0	0	70.6	1	1	2	2
10167	2	1	1	0.1	1657	30.2	24.49	60	2	1	1	NA	4	1	10	2	2	2	2	0	0	24	23	2	0	NA	1	2	2	1	1	2	0	0	0	30.2	1	1	1	1
10168	2	3	3	0.1	1275	49.2	18.86	70	1	1	1	1.4	1	1	5	2	2	2	2	0	1	70	69	1	0	1	1	2	2	1	1	2	1	0	0	49.2	1	1	1	1
10172	2	1	3	819.0	4000	68.2	27.9	54	1	3	3	5	1	0	NA	2	2	2	2	NA	NA	217	217	1	1	2	2	3	3	2	2	3	0	0	0	68.2	1	1	2	2
10178	2	1	3	1190.0	5595	61.1	27.56	44	1	3	2	2	1	0	NA	2	2	2	2	NA	NA	218	217	1	1	1	2	3	3	2	2	3	0	0	0	61.1	1	1	2	2
10181	2	1	2	6827.3	1760	32.6	31.08	41	2	1	1	2.95	1	0	NA	1	2	2	2	NA	NA	220	219	1	2	1	1	2	2	1	1	2	0	0	0	32.6	1	1	1	1
10189	2	1	NA	1094.3	589	65.8	27.18	44	2	2	3	1.27	5	0	NA	1	2	2	2	NA	NA	224	223	2	1	0	2	3	3	2	2	3	0	0	0	65.8	1	1	2	2
10192	2	3	3	661.5	2177	44.4	20.69	44	1	4	3	2.04	1	0	NA	2	2	2	2	NA	NA	215	214	1	0	1	1	2	2	1	1	2	0	0	0	44.4	1	1	1	1
10201	2	1	3	6909.0	748	87.3	36.72	40	1	3	2	5	5	0	NA	2	2	2	2	NA	NA	225	224	2	2	2	3	0	0	3	3	0	0	0	0	87.3	1	1	3	3
10203	2	1	3	0.1	1727	80.1	27.24	48	1	3	3	5	1	0	NA	1	2	2	2	NA	NA	219	218	1	1	2	3	0	0	3	3	0	0	0	0	80.1	1	1	3	3
10205	2	2	1	0.1	1010	56.3	23.99	67	1	3	2	2.5	1	1	2	1	2	2	2	0	0	25	24	1	0	1	2	3	3	2	2	3	0	1	0	56.3	1	1	2	2
10207	2	2	1	0.1	1576	20.7	42.03	66	2	3	3	1.98	1	0	NA	1	2	2	2	NA	NA	223	222	1	2	1	0	1	1	0	0	1	0	0	0	20.7	1	1	0	0
10219	2	1	NA	0.1	1734	37.3	26.55	55	2	4	3	2.33	1	0	NA	2	2	2	2	NA	NA	214	213	1	1	1	1	2	2	1	1	2	0	0	0	37.3	1	1	1	1
10234	2	1	1	490.0	1508	46.8	38.11	41	2	1	3	2.83	1	0	NA	2	3	2	2	NA	NA	213	212	1	2	1	1	2	2	1	1	2	0	0	0	46.8	1	1	1	1
10239	2	1	NA	0.1	NA	18.3	25.98	41	1	4	3	NA	3	1	4	2	2	2	2	0	0	53	51	2	1	NA	0	1	1	0	0	1	0	0	0	18.3	1	1	0	0
10249	2	1	1	0.1	5128	20.7	NA	57	2	3	3	1.63	3	1	10	1	1	2	2	0	0	136	134	2	NA	1	0	1	1	0	0	1	0	0	0	20.7	1	1	0	0
10250	2	3	3	196.0	2624	49.2	31.93	53	1	3	3	5	1	0	NA	2	2	2	2	NA	NA	219	218	1	2	2	1	2	2	1	1	2	0	0	0	49.2	1	1	1	1
10254	2	2	1	49.0	609	42	36.81	68	2	3	1	NA	2	0	NA	2	2	2	2	NA	NA	225	224	2	2	NA	1	2	2	1	1	2	0	0	0	42	1	1	1	1
10255	2	2	1	2009.0	3298	68.2	29.99	64	1	3	2	2.51	1	0	NA	1	2	2	2	NA	NA	206	206	1	1	1	2	3	3	2	2	3	0	0	0	68.2	1	1	2	2
10260	2	2	3	2149.0	3390	46.8	30.55	64	1	1	3	3.77	1	0	NA	2	1	2	2	NA	NA	218	217	1	2	2	1	2	2	1	1	2	0	0	0	46.8	1	1	1	1
10261	2	1	1	1316.0	1673	42	28.8	47	1	2	3	4.65	1	0	NA	1	2	2	2	NA	NA	216	215	1	1	2	1	2	2	1	1	2	0	0	0	42	1	1	1	1
10264	2	2	3	98.0	3606	42	33.3	42	1	3	1	2.68	5	0	NA	2	2	2	2	NA	NA	212	211	2	2	1	1	2	2	1	1	2	0	0	0	42	1	1	1	1
10266	2	2	3	0.1	3029	44.4	27.55	45	1	1	2	2.97	1	0	NA	2	2	2	2	NA	NA	207	206	1	1	1	1	2	2	1	1	2	0	0	0	44.4	1	1	1	1
10267	2	1	1	2677.5	2628	35	26.47	49	2	1	1	1.76	3	0	NA	2	2	2	2	NA	NA	226	226	2	1	1	1	2	2	1	1	2	0	0	0	35	1	1	1	1
10269	2	3	3	0.1	2995	61.1	17.88	56	1	4	3	5	1	1	10	2	2	1	2	0	0	165	164	1	0	2	2	3	3	2	2	3	0	0	0	61.1	1	1	2	2
10277	2	1	3	105.0	1585	58.7	30.45	54	1	2	3	NA	5	0	NA	2	1	2	2	NA	NA	217	216	2	2	NA	2	3	3	2	2	3	0	0	0	58.7	1	1	2	2
10295	2	2	1	220.5	3866	84.9	36.52	48	2	1	1	3.99	1	0	NA	1	1	2	2	NA	NA	206	205	1	2	2	3	0	0	3	3	0	0	0	0	84.9	1	1	3	3
10306	2	1	2	1245.4	2956	65.8	26	59	1	3	3	NA	1	0	NA	2	2	2	2	NA	NA	214	213	1	1	NA	2	3	3	2	2	3	0	0	0	65.8	1	1	2	2
10313	2	1	3	616.0	2967	80.1	27.49	46	2	3	3	5	1	0	NA	2	2	2	2	NA	NA	206	205	1	1	2	3	0	0	3	3	0	0	0	0	80.1	1	1	3	3
10315	2	2	3	0.1	1611	51.6	29.3	41	1	3	3	5	1	0	NA	2	1	2	2	NA	NA	207	206	1	1	2	2	3	3	2	2	3	0	0	0	51.6	1	1	2	2
10316	2	3	3	0.1	NA	61.1	30.22	47	1	4	2	4.51	6	0	NA	2	2	2	2	NA	NA	206	205	1	2	2	2	3	3	2	2	3	0	0	0	61.1	1	1	2	2
10317	2	1	3	1710.3	2952	73	30.8	51	1	3	3	5	1	0	NA	1	2	2	2	NA	NA	220	219	1	2	2	2	3	3	2	2	3	0	0	0	73	1	1	2	2
10319	2	1	NA	742.0	2090	53.9	23.59	64	2	1	3	5	1	0	NA	2	2	2	2	NA	NA	220	219	1	0	2	2	3	3	2	2	3	0	0	0	53.9	1	1	2	2
10320	2	2	3	653.3	2302	53.9	33.66	62	2	3	3	5	1	1	10	1	2	2	2	0	0	121	120	1	2	2	2	3	3	2	2	3	0	0	0	53.9	1	1	2	2
10321	2	2	1	172.7	2756	84.9	27.86	52	1	3	3	5	1	0	NA	1	1	2	2	NA	NA	212	212	1	1	2	3	0	0	3	3	0	0	0	0	84.9	1	1	3	3
10324	2	1	2	1244.3	1681	58.7	29.64	57	2	3	3	5	1	0	NA	1	2	2	2	NA	NA	210	210	1	1	2	2	3	3	2	2	3	0	0	0	58.7	1	1	2	2
10332	2	3	1	224.0	1788	70.6	23.87	62	1	3	2	5	1	1	3	1	1	2	2	1	0	74	72	1	0	2	2	3	3	2	2	3	0	0	1	70.6	1	1	2	2
10335	2	3	3	2170.0	2747	44.4	49.47	61	1	3	3	3.01	1	0	NA	2	2	2	2	NA	NA	225	224	1	2	1	1	2	2	1	1	2	0	0	0	44.4	1	1	1	1
10336	2	1	3	4564.0	1524	80.1	25.2	52	1	3	3	5	1	0	NA	2	2	2	2	NA	NA	228	227	1	1	2	3	0	0	3	3	0	0	0	0	80.1	1	1	3	3
10338	2	2	3	4704.0	2136	65.8	27.37	70	1	3	1	3.27	1	1	1	2	2	2	2	0	0	154	153	1	1	1	2	3	3	2	2	3	1	0	0	65.8	1	1	2	2
10347	2	2	2	163.3	1914	99.1	37.05	49	2	2	3	4.72	1	0	NA	1	2	2	2	NA	NA	218	217	1	2	2	3	0	0	3	3	0	0	0	0	99.1	1	1	3	3
10348	2	2	1	0.1	1432	25.5	40.73	65	1	4	1	2.21	1	1	9	1	1	2	1	0	0	79	78	1	2	1	0	1	2	1	1	2	0	0	0	25.5	1	1	1	1
10352	2	3	2	0.1	2189	56.3	25.06	61	1	3	2	3.45	1	0	NA	2	2	2	2	NA	NA	225	223	1	1	1	2	3	3	2	2	3	0	0	0	56.3	1	1	2	2
10357	2	3	2	0.1	2109	27.9	20.19	52	2	4	2	1.12	5	1	1	1	2	2	2	0	0	38	38	2	0	0	0	1	2	1	1	2	1	0	0	27.9	1	1	1	1
10358	2	3	3	0.1	3410	46.8	23.88	46	1	3	2	1.16	6	0	NA	2	2	2	2	NA	NA	222	222	1	0	0	1	2	2	1	1	2	0	0	0	46.8	1	1	1	1
10361	2	3	3	0.1	2844	18.3	26.75	49	2	3	1	1.13	5	1	2	2	2	2	2	0	0	101	100	2	1	0	0	1	1	0	0	1	0	1	0	18.3	1	1	0	0
10362	2	2	3	303.3	3706	49.2	26.21	42	2	1	3	1.08	4	0	NA	2	2	2	2	NA	NA	214	214	2	1	0	1	2	2	1	1	2	0	0	0	49.2	1	1	1	1
10363	2	1	2	0.1	640	61.1	23.97	67	2	1	1	5	1	0	NA	2	2	2	2	NA	NA	211	210	1	0	2	2	3	3	2	2	3	0	0	0	61.1	1	1	2	2
10365	2	3	3	0.1	3401	63.5	28.22	45	1	4	1	1.37	1	0	NA	2	2	2	2	NA	NA	221	220	1	1	1	2	3	3	2	2	3	0	0	0	63.5	1	1	2	2
10366	2	3	NA	0.1	10976	44.4	23.07	40	1	4	2	0	6	0	NA	2	2	2	2	NA	NA	213	213	1	0	0	1	2	2	1	1	2	0	0	0	44.4	1	1	1	1
10373	2	2	1	0.1	1094	25.5	28.94	61	2	4	1	2.58	3	1	2	1	2	2	2	0	0	50	49	2	1	1	0	1	2	1	1	2	0	1	0	25.5	1	1	1	1
10377	2	1	2	0.1	404	49.2	28.66	66	2	3	3	0.87	3	1	5	1	1	2	2	0	0	110	109	2	1	0	1	2	2	1	1	2	1	0	0	49.2	1	1	1	1
10381	2	2	1	0.1	966	46.8	19.21	54	2	3	2	2.58	1	0	NA	2	2	2	2	NA	NA	220	219	1	0	1	1	2	2	1	1	2	0	0	0	46.8	1	1	1	1
10382	2	2	2	2646.0	2104	92	21.31	52	1	3	3	5	1	0	NA	2	2	2	2	NA	NA	218	217	1	0	2	3	0	0	3	3	0	0	0	0	92	1	1	3	3
10388	2	1	1	0.1	2209	35	49.59	59	2	3	3	1.55	3	0	NA	1	2	2	2	NA	NA	226	225	2	2	1	1	2	2	1	1	2	0	0	0	35	1	1	1	1
10390	2	3	3	5040.0	1560	58.7	27.27	57	1	2	3	5	1	1	10	2	1	2	2	0	0	51	51	1	1	2	2	3	3	2	2	3	0	0	0	58.7	1	1	2	2
10396	2	1	3	0.1	2468	46.8	42.35	60	2	3	2	2.7	1	1	2	2	2	2	2	0	0	53	52	1	2	1	1	2	2	1	1	2	0	1	0	46.8	1	1	1	1
10398	2	1	3	0.1	2208	96.7	30.08	62	2	3	2	3.62	2	0	NA	2	2	2	2	NA	NA	219	218	2	2	2	3	0	0	3	3	0	0	0	0	96.7	1	1	3	3
10404	2	1	2	1119.2	2304	56.3	23.28	40	1	3	2	5	3	0	NA	2	2	2	2	NA	NA	211	211	2	0	2	2	3	3	2	2	3	0	0	0	56.3	1	1	2	2
10413	2	3	3	0.1	1993	75.4	23.36	41	2	3	2	2.73	1	0	NA	1	2	2	2	NA	NA	208	207	1	0	1	3	0	0	3	3	0	0	0	0	75.4	1	1	3	3
10422	2	2	3	0.1	1518	42	24.43	63	2	1	2	2.07	1	0	NA	2	2	2	2	NA	NA	212	212	1	0	1	1	2	2	1	1	2	0	0	0	42	1	1	1	1
10424	2	1	3	735.0	4009	96.7	26.63	42	1	3	3	5	1	0	NA	2	2	2	2	NA	NA	214	213	1	1	2	3	0	0	3	3	0	0	0	0	96.7	1	1	3	3
10429	2	2	2	2336.8	3356	53.9	29.1	50	1	1	2	4.14	1	0	NA	2	2	2	2	NA	NA	211	210	1	1	2	2	3	3	2	2	3	0	0	0	53.9	1	1	2	2
10434	2	3	3	9240.0	1594	109	27.37	51	1	3	2	1.37	1	0	NA	2	2	2	2	NA	NA	222	221	1	1	1	3	0	0	3	4	4	0	0	0	109	1	1	3	3
10436	2	2	1	735.0	1248	42	32.5	52	1	4	2	4.66	5	0	NA	2	2	2	2	NA	NA	211	210	2	2	2	1	2	2	1	1	2	0	0	0	42	1	1	1	1
10440	2	3	3	63.0	2003	46.8	24.17	46	1	4	1	0.44	5	0	NA	1	2	2	2	NA	NA	224	223	2	0	0	1	2	2	1	1	2	0	0	0	46.8	1	1	1	1
10443	2	3	1	504.0	6280	68.2	21.89	51	1	3	2	5	3	1	2	2	2	2	2	0	0	112	112	2	0	2	2	3	3	2	2	3	0	1	0	68.2	1	1	2	2
10447	2	2	3	10234.0	1446	63.5	30.13	60	1	3	3	5	1	0	NA	1	2	2	2	NA	NA	218	218	1	2	2	2	3	3	2	2	3	0	0	0	63.5	1	1	2	2
10449	2	2	3	1470.0	2423	44.4	27	51	1	4	2	4.78	1	0	NA	1	2	2	2	NA	NA	217	217	1	1	2	1	2	2	1	1	2	0	0	0	44.4	1	1	1	1
10453	2	1	1	0.1	1441	58.7	34.06	70	2	2	1	1.68	1	1	10	1	2	2	2	0	0	147	146	1	2	1	2	3	3	2	2	3	0	0	0	58.7	1	1	2	2
10479	2	2	3	1470.0	1673	44.4	38.39	42	2	1	3	4.78	1	0	NA	1	2	2	2	NA	NA	223	222	1	2	2	1	2	2	1	1	2	0	0	0	44.4	1	1	1	1
10488	2	1	3	735.0	2044	49.2	27.7	46	1	1	2	3.95	6	0	NA	1	1	2	2	NA	NA	207	206	1	1	2	1	2	2	1	1	2	0	0	0	49.2	1	1	1	1
10495	2	1	NA	0.1	3496	53.9	NA	48	2	2	3	0.41	1	1	2	2	2	2	2	0	0	200	199	1	NA	0	2	3	3	2	2	3	0	1	0	53.9	1	1	2	2
10502	2	1	NA	0.1	2138	37.3	33.08	49	2	1	1	1.74	1	0	NA	2	2	2	2	NA	NA	220	218	1	2	1	1	2	2	1	1	2	0	0	0	37.3	1	1	1	1
10509	2	1	1	0.1	883	53.9	31.05	47	2	1	1	1.7	1	0	NA	1	2	2	2	NA	NA	214	214	1	2	1	2	3	3	2	2	3	0	0	0	53.9	1	1	2	2
10514	2	3	3	686.0	751	82.5	27.87	49	2	3	2	NA	1	0	NA	1	2	2	2	NA	NA	226	226	1	1	NA	3	0	0	3	3	0	0	0	0	82.5	1	1	3	3
10517	2	1	NA	0.1	1912	39.7	36.74	63	2	4	2	1.28	4	0	NA	1	2	2	1	NA	NA	226	225	2	2	0	1	2	2	1	1	2	0	0	0	39.7	1	1	1	1
10518	2	2	1	0.1	1103	44.4	25.29	63	2	2	1	1.42	5	1	10	1	2	2	2	0	0	59	58	2	1	1	1	2	2	1	1	2	0	0	0	44.4	1	1	1	1
10524	2	2	1	2613.3	1703	44.4	28.61	70	1	4	2	NA	1	0	NA	1	2	2	2	NA	NA	226	226	1	1	NA	1	2	2	1	1	2	0	0	0	44.4	1	1	1	1
10529	2	1	1	0.1	1309	44.4	29.73	61	2	1	1	1.89	1	0	NA	2	2	2	2	NA	NA	226	225	1	1	1	1	2	2	1	1	2	0	0	0	44.4	1	1	1	1
10542	2	2	3	441.0	4020	73	26.58	46	1	3	3	5	1	0	NA	2	2	2	2	NA	NA	211	211	1	1	2	2	3	3	2	2	3	0	0	0	73	1	1	2	2
10545	2	1	1	0.1	1333	53.9	33.19	53	1	2	1	1.69	5	0	NA	2	1	2	2	NA	NA	217	215	2	2	1	2	3	3	2	2	3	0	0	0	53.9	1	1	2	2
10547	2	2	3	1729.0	1693	44.4	22.03	45	1	4	3	4.1	3	0	NA	2	2	2	2	NA	NA	205	204	2	0	2	1	2	2	1	1	2	0	0	0	44.4	1	1	1	1
10556	2	1	1	317.3	2075	51.6	29.79	53	1	3	3	1.37	1	0	NA	2	2	2	2	NA	NA	212	212	1	1	1	2	3	3	2	2	3	0	0	0	51.6	1	1	2	2
10573	2	3	2	2181.7	1210	53.9	24.85	45	2	3	3	5	1	0	NA	2	2	2	2	NA	NA	218	218	1	0	2	2	3	3	2	2	3	0	0	0	53.9	1	1	2	2
10581	2	3	3	0.1	1620	39.7	25.5	40	2	3	3	1.59	6	0	NA	1	2	2	2	NA	NA	213	212	1	1	1	1	2	2	1	1	2	0	0	0	39.7	1	1	1	1
10582	2	1	NA	0.1	977	30.2	34.17	44	2	2	2	1.33	4	0	NA	1	2	2	2	NA	NA	218	217	2	2	1	1	2	2	1	1	2	0	0	0	30.2	1	1	1	1
10586	2	2	3	1087.3	1499	77.7	25.75	53	1	3	3	4.12	1	0	NA	1	2	2	2	NA	NA	210	209	1	1	2	3	0	0	3	3	0	0	0	0	77.7	1	1	3	3
10587	2	1	2	953.2	1200	58.7	30.41	50	2	3	2	0.84	1	0	NA	2	2	2	2	NA	NA	213	212	1	2	0	2	3	3	2	2	3	0	0	0	58.7	1	1	2	2
10592	2	1	1	0.1	2266	70.6	24.08	59	1	3	2	NA	1	0	NA	2	2	2	2	NA	NA	226	226	1	0	NA	2	3	3	2	2	3	0	0	0	70.6	1	1	2	2
10596	2	1	NA	1684.7	NA	56.3	NA	48	2	1	3	5	3	0	NA	1	2	2	2	NA	NA	214	212	2	NA	2	2	3	3	2	2	3	0	0	0	56.3	1	1	2	2
10601	2	2	2	1207.5	2632	51.6	28.76	50	1	3	3	5	1	0	NA	2	1	2	2	NA	NA	206	205	1	1	2	2	3	3	2	2	3	0	0	0	51.6	1	1	2	2
10608	2	3	1	0.1	1650	89.6	NA	42	2	3	3	0.58	1	1	4	2	2	2	2	0	0	108	107	1	NA	0	3	0	0	3	3	0	0	0	0	89.6	1	1	3	3
10621	2	3	NA	0.1	1832	46.8	27.13	54	2	3	2	0.52	1	0	NA	2	2	2	2	NA	NA	207	207	1	1	0	1	2	2	1	1	2	0	0	0	46.8	1	1	1	1
10633	2	1	1	1704.5	1785	70.6	25.42	63	2	3	3	5	1	1	2	2	2	2	2	0	0	218	218	1	1	2	2	3	3	2	2	3	0	1	0	70.6	1	1	2	2
10635	2	3	NA	0.1	3416	32.6	22.3	45	1	4	1	1.94	2	1	7	2	1	2	2	1	1	149	148	2	0	1	1	2	2	1	1	2	0	0	0	32.6	1	1	1	1
10638	2	1	1	0.1	1441	61.1	24.8	69	1	3	3	3.73	1	0	NA	2	1	2	2	NA	NA	227	226	1	0	2	2	3	3	2	2	3	0	0	0	61.1	1	1	2	2
10656	2	1	2	1092.0	1868	65.8	25.4	70	1	3	3	3.77	1	0	NA	2	2	2	2	NA	NA	211	210	1	1	2	2	3	3	2	2	3	0	0	0	65.8	1	1	2	2
10659	2	3	3	0.1	3022	42	29.76	40	1	4	1	1.99	5	1	7	2	1	2	2	1	0	113	112	2	1	1	1	2	2	1	1	2	0	0	0	42	1	1	1	1
10663	2	3	1	0.1	916	37.3	45.92	56	2	3	1	1.4	2	0	NA	1	3	2	2	NA	NA	225	224	2	2	1	1	2	2	1	1	2	0	0	0	37.3	1	1	1	1
10669	2	3	3	0.1	6798	63.5	23.37	55	1	4	1	1.03	4	0	NA	1	2	2	2	NA	NA	221	220	2	0	0	2	3	3	2	2	3	0	0	0	63.5	1	1	2	2
10676	2	1	3	980.0	3053	70.6	24.22	41	1	3	3	4.39	1	0	NA	2	2	2	2	NA	NA	225	224	1	0	2	2	3	3	2	2	3	0	0	0	70.6	1	1	2	2
10678	2	2	2	490.0	1721	51.6	NA	59	2	3	3	5	1	1	2	1	2	2	2	0	0	59	58	1	NA	2	2	3	3	2	2	3	0	1	0	51.6	1	1	2	2
10679	2	2	1	5460.0	3512	65.8	25.79	50	1	1	1	3.66	1	0	NA	2	2	2	2	NA	NA	211	211	1	1	2	2	3	3	2	2	3	0	0	0	65.8	1	1	2	2
10680	2	2	2	0.1	2425	68.2	28.57	62	1	3	1	1.16	1	0	NA	2	2	2	2	NA	NA	220	219	1	1	0	2	3	3	2	2	3	0	0	0	68.2	1	1	2	2
10682	2	1	2	330.8	989	49.2	30.15	62	1	4	3	4.03	1	0	NA	1	2	1	2	NA	NA	208	206	1	2	2	1	2	2	1	1	2	0	0	0	49.2	1	1	1	1
10690	2	1	3	0.1	1649	73	31.35	47	1	1	2	0.06	4	0	NA	2	2	2	2	NA	NA	208	207	2	2	0	2	3	3	2	2	3	0	0	0	73	1	1	2	2
10697	2	2	1	0.1	4563	49.2	39.32	53	1	3	3	5	1	0	NA	2	2	2	2	NA	NA	219	219	1	2	2	1	2	2	1	1	2	0	0	0	49.2	1	1	1	1
10699	2	1	2	752.5	1152	56.3	38.85	60	1	3	3	5	1	1	7	2	1	2	2	1	0	203	202	1	2	2	2	3	3	2	2	3	0	0	0	56.3	1	1	2	2
10700	2	2	3	1907.5	1070	44.4	32.91	61	2	1	3	4.31	6	0	NA	2	2	2	2	NA	NA	212	212	1	2	2	1	2	2	1	1	2	0	0	0	44.4	1	1	1	1
10701	2	3	3	126.0	NA	37.3	NA	40	2	4	1	0.68	1	0	NA	2	2	2	2	NA	NA	225	224	1	NA	0	1	2	2	1	1	2	0	0	0	37.3	1	1	1	1
10703	2	3	2	0.1	1891	32.6	28.6	47	1	4	3	4.51	3	0	NA	2	2	2	2	NA	NA	206	204	2	1	2	1	2	2	1	1	2	0	0	0	32.6	1	1	1	1
10705	2	3	3	0.1	1135	32.6	26.97	46	1	3	2	5	1	1	10	1	2	2	2	0	0	72	71	1	1	2	1	2	2	1	1	2	0	0	0	32.6	1	1	1	1
10712	2	1	2	514.5	1121	56.3	23.47	47	2	5	3	5	1	0	NA	2	2	2	2	NA	NA	213	212	1	0	2	2	3	3	2	2	3	0	0	0	56.3	1	1	2	2
10713	2	2	2	42.0	1422	53.9	22.58	40	2	3	3	5	1	0	NA	2	2	2	2	NA	NA	220	219	1	0	2	2	3	3	2	2	3	0	0	0	53.9	1	1	2	2
10719	2	1	2	1670.7	3018	53.9	27.77	58	1	3	3	3.23	1	0	NA	2	2	2	2	NA	NA	221	220	1	1	1	2	3	3	2	2	3	0	0	0	53.9	1	1	2	2
10720	2	2	3	2205.0	822	80.1	34.5	67	1	3	2	2.2	2	0	NA	2	2	2	2	NA	NA	219	218	2	2	1	3	0	0	3	3	0	0	0	0	80.1	1	1	3	3
10725	2	1	1	0.1	706	46.8	29.73	67	2	4	1	1.22	1	0	NA	1	2	2	2	NA	NA	209	208	1	1	0	1	2	2	1	1	2	0	0	0	46.8	1	1	1	1
10728	2	1	NA	147.0	1885	37.3	NA	44	1	3	3	4.99	1	0	NA	2	2	2	2	NA	NA	224	223	1	NA	2	1	2	2	1	1	2	0	0	0	37.3	1	1	1	1
10732	2	1	2	560.0	2928	49.2	31.44	65	1	3	1	4.19	1	0	NA	2	2	2	2	NA	NA	226	225	1	2	2	1	2	2	1	1	2	0	0	0	49.2	1	1	1	1
10734	2	1	3	0.1	2146	42	30.78	43	1	3	3	5	1	0	NA	1	2	2	2	NA	NA	212	211	1	2	2	1	2	2	1	1	2	0	0	0	42	1	1	1	1
10739	2	3	3	0.1	2113	80.1	27.39	54	1	3	3	0.76	3	0	NA	2	2	2	2	NA	NA	224	223	2	1	0	3	0	0	3	3	0	0	0	0	80.1	1	1	3	3
10752	2	1	NA	0.1	1858	49.2	NA	53	1	5	3	1.09	1	0	NA	1	1	2	2	NA	NA	208	207	1	NA	0	1	2	2	1	1	2	0	0	0	49.2	1	1	1	1
10760	2	1	2	0.1	1623	61.1	38	47	2	3	3	5	1	0	NA	2	2	2	2	NA	NA	229	228	1	2	2	2	3	3	2	2	3	0	0	0	61.1	1	1	2	2
10762	2	1	3	1408.8	2270	51.6	33.51	55	1	3	3	NA	1	1	2	2	2	2	2	0	0	156	154	1	2	NA	2	3	3	2	2	3	0	1	0	51.6	1	1	2	2
10768	2	2	2	3542.0	2498	92	26.25	56	1	3	3	3.12	1	0	NA	2	2	1	2	NA	NA	224	223	1	1	1	3	0	0	3	3	0	0	0	0	92	1	1	3	3
10782	2	3	NA	0.1	2206	37.3	22.48	53	1	4	2	4.77	5	1	2	1	2	2	2	0	0	156	154	2	0	2	1	2	2	1	1	2	0	1	0	37.3	1	1	1	1
10783	2	2	3	3311.0	343	39.7	25.92	46	2	4	3	NA	4	0	NA	2	2	2	2	NA	NA	225	224	2	1	NA	1	2	2	1	1	2	0	0	0	39.7	1	1	1	1
10791	2	1	2	280.0	2547	77.7	23.72	47	1	3	3	1.84	3	0	NA	2	2	2	2	NA	NA	213	212	2	0	1	3	0	0	3	3	0	0	0	0	77.7	1	1	3	3
10797	2	1	2	0.1	2150	32.6	29.98	65	2	5	3	5	1	0	NA	1	2	2	2	NA	NA	215	214	1	1	2	1	2	2	1	1	2	0	0	0	32.6	1	1	1	1
10804	2	1	3	3360.0	3355	70.6	27.3	46	1	3	2	5	5	0	NA	1	2	2	2	NA	NA	225	225	2	1	2	2	3	3	2	2	3	0	0	0	70.6	1	1	2	2
10806	2	3	2	189.0	679	120	21.97	54	2	3	3	0.56	2	0	NA	2	2	2	2	NA	NA	208	208	2	0	0	3	0	0	3	4	4	0	0	0	120	1	1	3	3
10810	2	3	2	122.5	2896	56.3	22.63	54	2	3	3	5	4	0	NA	2	2	2	2	NA	NA	208	208	2	0	2	2	3	3	2	2	3	0	0	0	56.3	1	1	2	2
10812	2	2	NA	0.1	981	30.2	31.91	44	2	4	3	1.31	5	0	NA	2	2	2	2	NA	NA	227	225	2	2	1	1	2	2	1	1	2	0	0	0	30.2	1	1	1	1
10821	2	2	1	275.3	1879	42	28.19	52	2	3	2	2.9	1	0	NA	1	2	2	2	NA	NA	225	225	1	1	1	1	2	2	1	1	2	0	0	0	42	1	1	1	1
10829	2	2	3	3500.0	1522	39.7	39.4	40	1	4	3	2	1	0	NA	1	1	2	2	NA	NA	214	213	1	2	1	1	2	2	1	1	2	0	0	0	39.7	1	1	1	1
10833	2	2	3	20325.7	1231	56.3	23.54	47	1	3	3	4.31	1	0	NA	2	2	2	2	NA	NA	226	226	1	0	2	2	3	3	2	2	3	0	0	0	56.3	1	1	2	2
10844	2	3	NA	0.1	NA	25.5	34.13	53	2	4	1	NA	5	1	1	1	1	2	1	0	0	175	173	2	2	NA	0	1	2	1	1	2	1	0	0	25.5	1	1	1	1
10846	2	1	1	122.5	1478	44.4	36.4	62	2	1	1	3.33	1	0	NA	2	3	2	2	NA	NA	211	210	1	2	1	1	2	2	1	1	2	0	0	0	44.4	1	1	1	1
10848	2	2	2	1208.7	2193	73	NA	52	1	4	3	3.85	1	0	NA	2	2	2	2	NA	NA	225	224	1	NA	2	2	3	3	2	2	3	0	0	0	73	1	1	2	2
10849	2	3	3	0.1	2917	20.7	25.23	48	2	4	1	0.12	3	0	NA	2	2	2	2	NA	NA	215	213	2	1	0	0	1	1	0	0	1	0	0	0	20.7	1	1	0	0
10859	2	3	3	2548.0	2010	92	31.67	62	1	1	3	4.94	1	1	2	2	2	2	2	0	0	40	39	1	2	2	3	0	0	3	3	0	0	1	0	92	1	1	3	3
10861	2	1	2	0.1	2811	51.6	34.94	47	2	3	3	4.64	1	1	4	1	2	2	2	0	0	86	85	1	2	2	2	3	3	2	2	3	0	0	0	51.6	1	1	2	2
10871	2	1	3	436.3	2102	70.6	23.58	52	1	1	1	3.33	1	0	NA	1	2	2	2	NA	NA	217	216	1	0	1	2	3	3	2	2	3	0	0	0	70.6	1	1	2	2
10877	2	2	3	0.1	2373	58.7	25.12	41	1	1	2	0.88	1	0	NA	2	2	2	2	NA	NA	226	224	1	1	0	2	3	3	2	2	3	0	0	0	58.7	1	1	2	2
10883	2	3	2	98.0	2563	44.4	28.83	49	1	3	3	1.16	5	0	NA	2	2	2	2	NA	NA	217	216	2	1	0	1	2	2	1	1	2	0	0	0	44.4	1	1	1	1
10884	2	2	1	546.0	1137	65.8	24.3	41	2	3	3	5	1	0	NA	2	2	2	2	NA	NA	214	213	1	0	2	2	3	3	2	2	3	0	0	0	65.8	1	1	2	2
10886	2	2	3	1050.0	1164	42	32.17	68	2	3	1	NA	2	0	NA	1	2	2	2	NA	NA	220	219	2	2	NA	1	2	2	1	1	2	0	0	0	42	1	1	1	1
10890	2	3	NA	2653.0	2832	99.1	NA	43	1	3	2	2.55	1	0	NA	2	2	2	2	NA	NA	217	216	1	NA	1	3	0	0	3	3	0	0	0	0	99.1	1	1	3	3
10897	2	2	3	784.0	6753	65.8	29.24	40	1	1	2	1.3	1	0	NA	2	2	2	2	NA	NA	207	206	1	1	1	2	3	3	2	2	3	0	0	0	65.8	1	1	2	2
10903	2	1	1	0.1	1481	53.9	29.34	66	2	1	1	1.72	1	1	2	1	2	2	2	0	1	195	194	1	1	1	2	3	3	2	2	3	0	1	0	53.9	1	1	2	2
10912	2	3	NA	0.1	NA	39.7	NA	44	1	3	3	2.42	1	0	NA	1	2	2	2	NA	NA	220	218	1	NA	1	1	2	2	1	1	2	0	0	0	39.7	1	1	1	1
10913	2	1	1	0.1	1112	58.7	31.17	64	2	4	1	1.63	3	0	NA	1	2	2	2	NA	NA	222	222	2	2	1	2	3	3	2	2	3	0	0	0	58.7	1	1	2	2
10929	2	1	NA	0.1	1652	27.9	30.59	68	2	4	1	0.47	3	0	NA	1	2	2	2	NA	NA	222	222	2	2	0	0	1	2	1	1	2	0	0	0	27.9	1	1	1	1
10931	2	1	3	0.1	1075	44.4	28.5	41	1	1	1	NA	1	0	NA	2	2	2	2	NA	NA	214	212	1	1	NA	1	2	2	1	1	2	0	0	0	44.4	1	1	1	1
10933	2	2	3	6657.0	3276	61.1	27.01	45	1	2	2	3.06	1	0	NA	2	2	2	2	NA	NA	212	211	1	1	1	2	3	3	2	2	3	0	0	0	61.1	1	1	2	2
10937	2	2	3	0.1	2010	49.2	33.55	43	1	1	3	2.76	1	0	NA	2	2	2	2	NA	NA	207	206	1	2	1	1	2	2	1	1	2	0	0	0	49.2	1	1	1	1
10939	2	1	NA	1162.0	2670	63.5	30.43	46	1	1	2	NA	1	0	NA	2	2	2	2	NA	NA	224	223	1	2	NA	2	3	3	2	2	3	0	0	0	63.5	1	1	2	2
10946	2	1	3	2592.9	2722	101	22.82	65	1	3	2	5	1	0	NA	2	2	2	2	NA	NA	220	220	1	0	2	3	0	0	3	4	4	0	0	0	101	1	1	3	3
10947	2	1	2	980.0	2764	27.9	30.89	42	2	1	1	1.4	1	0	NA	2	2	2	2	NA	NA	207	207	1	2	1	0	1	2	1	1	2	0	0	0	27.9	1	1	1	1
10962	2	2	2	1410.5	1599	44.4	33.26	66	1	4	2	3.72	1	1	10	1	2	2	2	0	0	167	166	1	2	2	1	2	2	1	1	2	0	0	0	44.4	1	1	1	1
10964	2	1	2	1722.0	2560	92	40.6	47	2	3	3	5	1	1	10	1	2	2	2	0	0	157	156	1	2	2	3	0	0	3	3	0	0	0	0	92	1	1	3	3
10966	2	2	3	0.1	2251	44.4	30.79	55	1	1	1	2.09	1	0	NA	2	2	2	2	NA	NA	214	212	1	2	1	1	2	2	1	1	2	0	0	0	44.4	1	1	1	1
10971	2	3	NA	0.1	878	63.5	24.64	43	2	1	1	1.89	1	0	NA	2	1	2	2	NA	NA	218	218	1	0	1	2	3	3	2	2	3	0	0	0	63.5	1	1	2	2
10975	2	2	2	2030.0	1785	46.8	27.59	63	2	4	3	3.14	2	0	NA	2	2	2	2	NA	NA	211	210	2	1	1	1	2	2	1	1	2	0	0	0	46.8	1	1	1	1
10982	2	3	3	336.0	3162	51.6	29.44	40	1	3	2	3.42	5	0	NA	2	2	2	2	NA	NA	205	204	2	1	1	2	3	3	2	2	3	0	0	0	51.6	1	1	2	2
10988	2	1	2	630.0	1592	75.4	26.21	68	1	1	1	2.26	1	0	NA	2	2	2	2	NA	NA	211	210	1	1	1	3	0	0	3	3	0	0	0	0	75.4	1	1	3	3
10996	2	2	2	0.1	2729	68.2	25.01	45	2	3	3	2.76	1	0	NA	2	2	2	2	NA	NA	219	217	1	1	1	2	3	3	2	2	3	0	0	0	68.2	1	1	2	2
11002	2	3	NA	0.1	NA	53.9	30.56	41	1	1	1	3.95	4	0	NA	2	2	2	2	NA	NA	206	206	2	2	2	2	3	3	2	2	3	0	0	0	53.9	1	1	2	2
11004	2	2	3	0.1	2576	84.9	31.31	66	1	3	3	NA	1	1	2	1	2	2	2	0	0	170	168	1	2	NA	3	0	0	3	3	0	0	1	0	84.9	1	1	3	3
11005	2	1	NA	1256.5	1412	37.3	25.11	67	1	3	3	4.82	1	0	NA	2	2	2	2	NA	NA	223	221	1	1	2	1	2	2	1	1	2	0	0	0	37.3	1	1	1	1
11017	2	3	3	0.1	4976	30.2	46.55	48	2	4	3	0.73	6	1	2	1	3	2	2	0	0	133	132	1	2	0	1	2	2	1	1	2	0	1	0	30.2	1	1	1	1
11019	2	3	3	1375.5	1429	56.3	21.62	50	2	3	3	5	1	0	NA	2	2	2	2	NA	NA	227	227	1	0	2	2	3	3	2	2	3	0	0	0	56.3	1	1	2	2
11021	2	2	1	0.1	3340	37.3	39.35	55	1	3	3	1.03	5	1	2	2	2	2	2	0	0	99	98	2	2	0	1	2	2	1	1	2	0	1	0	37.3	1	1	1	1
11023	2	2	NA	578.7	3342	32.6	33.02	44	2	3	3	5	5	0	NA	2	2	2	2	NA	NA	207	206	2	2	2	1	2	2	1	1	2	0	0	0	32.6	1	1	1	1
11028	2	1	1	0.1	1366	61.1	22.85	70	1	3	1	NA	5	1	1	2	2	2	2	0	0	127	126	2	0	NA	2	3	3	2	2	3	1	0	0	61.1	1	1	2	2
11032	2	1	2	73.5	1357	58.7	31.39	59	2	3	3	5	1	0	NA	2	2	2	2	NA	NA	218	218	1	2	2	2	3	3	2	2	3	0	0	0	58.7	1	1	2	2
11033	2	1	3	1470.0	1596	75.4	25.9	69	1	3	2	3.33	1	1	2	2	2	2	2	0	0	161	159	1	1	1	3	0	0	3	3	0	0	1	0	75.4	1	1	3	3
11037	2	1	2	458.5	1159	99.1	25.43	44	2	3	3	3.75	1	0	NA	2	2	2	2	NA	NA	225	224	1	1	2	3	0	0	3	3	0	0	0	0	99.1	1	1	3	3
11052	2	2	1	0.1	2376	32.6	18.8	56	1	3	3	1.09	1	1	10	1	2	2	2	0	0	54	53	1	0	0	1	2	2	1	1	2	0	0	0	32.6	1	1	1	1
11070	2	2	NA	0.1	1340	58.7	27.39	67	2	3	1	NA	2	1	10	2	2	2	2	0	0	68	67	2	1	NA	2	3	3	2	2	3	0	0	0	58.7	1	1	2	2
11072	2	2	2	936.3	1577	39.7	22.95	42	2	3	3	2.68	1	0	NA	2	2	2	2	NA	NA	218	218	1	0	1	1	2	2	1	1	2	0	0	0	39.7	1	1	1	1
11074	2	2	3	368.7	4980	56.3	23.83	42	1	1	2	4.51	3	0	NA	2	2	2	2	NA	NA	212	211	2	0	2	2	3	3	2	2	3	0	0	0	56.3	1	1	2	2
11079	2	3	2	0.1	1496	42	32.45	63	1	3	3	NA	6	1	10	2	2	2	2	0	0	152	151	1	2	NA	1	2	2	1	1	2	0	0	0	42	1	1	1	1
11090	2	1	2	551.3	1250	70.6	23.57	70	2	3	3	2.35	1	1	6	2	2	2	2	0	0	73	72	1	0	1	2	3	3	2	2	3	0	0	0	70.6	1	1	2	2
11092	2	1	NA	0.1	2001	53.9	27.25	66	1	3	3	5	1	1	10	1	2	2	2	0	0	31	30	1	1	2	2	3	3	2	2	3	0	0	0	53.9	1	1	2	2
11097	2	1	1	2940.0	925	46.8	27.12	62	2	4	1	2.66	1	0	NA	1	2	2	2	NA	NA	219	219	1	1	1	1	2	2	1	1	2	0	0	0	46.8	1	1	1	1
11098	2	1	2	196.0	1291	23.1	35.47	62	2	4	3	NA	2	0	NA	1	1	2	2	NA	NA	211	210	2	2	NA	0	1	1	0	0	1	0	0	0	23.1	1	1	0	0
11102	2	3	3	735.0	1212	46.8	29.48	49	2	4	2	1.92	3	1	10	1	2	2	2	0	1	34	34	2	1	1	1	2	2	1	1	2	0	0	0	46.8	1	1	1	1
11110	2	3	3	0.1	3227	39.7	30.04	45	1	4	2	2.44	5	1	2	1	2	2	2	1	1	104	103	2	2	1	1	2	2	1	1	2	0	1	0	39.7	1	1	1	1
11121	2	3	3	0.1	5899	58.7	24.54	46	1	1	1	0.54	1	0	NA	2	1	2	2	NA	NA	214	213	1	0	0	2	3	3	2	2	3	0	0	0	58.7	1	1	2	2
11127	2	3	3	175.0	1325	92	23.06	44	2	3	3	3.33	6	0	NA	2	2	2	2	NA	NA	216	215	1	0	1	3	0	0	3	3	0	0	0	0	92	1	1	3	3
11134	2	1	3	967.8	2245	63.5	31.96	62	1	3	3	5	1	0	NA	1	2	2	2	NA	NA	211	209	1	2	2	2	3	3	2	2	3	0	0	0	63.5	1	1	2	2
11142	2	3	3	0.1	2308	46.8	26.26	50	1	1	1	0.9	3	1	2	1	2	2	2	0	0	166	165	2	1	0	1	2	2	1	1	2	0	1	0	46.8	1	1	1	1
11148	2	3	3	0.1	3417	51.6	29	52	1	3	3	NA	4	1	8	1	1	2	2	0	0	198	197	2	1	NA	2	3	3	2	2	3	0	0	0	51.6	1	1	2	2
11150	2	1	3	2796.5	1895	58.7	27.77	57	2	3	3	5	2	0	NA	2	2	2	2	NA	NA	216	216	2	1	2	2	3	3	2	2	3	0	0	0	58.7	1	1	2	2
11154	2	2	NA	0.1	2562	32.6	37.71	46	2	4	2	3.35	1	0	NA	1	2	2	2	NA	NA	215	214	1	2	1	1	2	2	1	1	2	0	0	0	32.6	1	1	1	1
11160	2	3	3	0.1	2080	58.7	28.76	61	1	4	2	5	1	0	NA	1	2	2	2	NA	NA	224	224	1	1	2	2	3	3	2	2	3	0	0	0	58.7	1	1	2	2
11162	2	1	2	65.3	2354	61.1	34.23	42	2	4	3	1.89	5	0	NA	2	2	2	2	NA	NA	219	218	2	2	1	2	3	3	2	2	3	0	0	0	61.1	1	1	2	2
11163	2	1	3	0.1	1550	23.1	34.22	45	2	4	1	2.35	1	0	NA	1	2	2	2	NA	NA	221	220	1	2	1	0	1	1	0	0	1	0	0	0	23.1	1	1	0	0
11168	2	1	NA	753.7	3967	39.7	21.01	40	1	5	3	1.01	1	0	NA	2	2	2	2	NA	NA	226	226	1	0	0	1	2	2	1	1	2	0	0	0	39.7	1	1	1	1
11178	2	2	NA	675.5	NA	61.1	26.22	68	1	1	2	2.93	1	0	NA	1	2	1	2	NA	NA	218	217	1	1	1	2	3	3	2	2	3	0	0	0	61.1	1	1	2	2
11180	2	3	3	0.1	671	53.9	21.3	44	1	1	1	1.01	1	0	NA	NA	2	2	2	NA	NA	209	209	1	0	0	2	3	3	2	2	3	0	0	0	53.9	1	1	2	2
11187	2	3	3	490.0	3575	70.6	24.33	48	2	3	2	0.9	1	0	NA	2	2	2	2	NA	NA	209	209	1	0	0	2	3	3	2	2	3	0	0	0	70.6	1	1	2	2
11188	2	1	1	189.0	2145	44.4	28.12	52	2	2	1	1.09	1	0	NA	2	2	2	2	NA	NA	212	211	1	1	0	1	2	2	1	1	2	0	0	0	44.4	1	1	1	1
11195	2	1	NA	0.1	2154	39.7	32.84	48	2	4	3	2.03	5	1	1	2	2	2	2	0	0	75	74	2	2	1	1	2	2	1	1	2	1	0	0	39.7	1	1	1	1
11199	2	3	3	0.1	1833	44.4	18.14	40	2	4	1	NA	5	0	NA	1	2	1	2	NA	NA	207	207	2	0	NA	1	2	2	1	1	2	0	0	0	44.4	1	1	1	1
11211	2	1	3	0.1	2341	25.5	31.17	43	2	1	2	1.42	4	0	NA	2	2	2	2	NA	NA	208	207	2	2	1	0	1	2	1	1	2	0	0	0	25.5	1	1	1	1
11227	2	1	3	955.5	3100	25.5	37.47	47	1	4	3	3.3	1	0	NA	1	2	2	2	NA	NA	224	223	1	2	1	0	1	2	1	1	2	0	0	0	25.5	1	1	1	1
11230	2	1	NA	106.2	2021	25.5	35.74	42	2	1	3	1.8	3	0	NA	1	1	2	2	NA	NA	217	216	2	2	1	0	1	2	1	1	2	0	0	0	25.5	1	1	1	1
11232	2	2	2	0.1	1684	63.5	30.88	57	2	3	3	5	3	0	NA	1	2	2	2	NA	NA	212	212	2	2	2	2	3	3	2	2	3	0	0	0	63.5	1	1	2	2
11238	2	3	3	233.3	4182	65.8	24.54	48	1	3	3	5	3	0	NA	2	2	2	2	NA	NA	207	205	2	0	2	2	3	3	2	2	3	0	0	0	65.8	1	1	2	2
11251	2	3	3	2058.0	1769	104	22.78	67	1	3	3	5	1	1	3	1	2	2	2	0	0	168	167	1	0	2	3	0	0	3	4	4	0	0	1	104	1	1	3	3
11260	2	2	3	0.1	2156	46.8	22.92	69	1	1	3	2.83	1	0	NA	2	2	2	2	NA	NA	208	208	1	0	1	1	2	2	1	1	2	0	0	0	46.8	1	1	1	1
11262	2	2	2	1176.0	2962	84.9	24.68	50	1	3	3	5	1	0	NA	2	2	2	2	NA	NA	225	225	1	0	2	3	0	0	3	3	0	0	0	0	84.9	1	1	3	3
11275	2	1	3	441.0	1742	49.2	29.83	62	2	1	2	5	1	0	NA	2	2	2	2	NA	NA	211	211	1	1	2	1	2	2	1	1	2	0	0	0	49.2	1	1	1	1
11276	2	1	2	651.0	1738	56.3	29.47	43	2	4	3	3.31	1	0	NA	2	2	2	2	NA	NA	209	208	1	1	1	2	3	3	2	2	3	0	0	0	56.3	1	1	2	2
11278	2	3	1	0.1	2340	44.4	26.63	51	1	2	2	1.38	5	0	NA	1	1	2	2	NA	NA	225	225	2	1	1	1	2	2	1	1	2	0	0	0	44.4	1	1	1	1
11289	2	3	3	0.1	1232	87.3	21.99	40	2	3	3	0	3	0	NA	1	2	2	2	NA	NA	216	215	2	0	0	3	0	0	3	3	0	0	0	0	87.3	1	1	3	3
11297	2	1	NA	252.0	2983	35	28.04	61	2	1	1	0.11	4	0	NA	2	1	2	2	NA	NA	211	210	2	1	0	1	2	2	1	1	2	0	0	0	35	1	1	1	1
11302	2	2	1	0.1	1194	82.5	NA	67	1	3	2	0.14	1	1	10	2	2	2	2	0	0	121	121	1	NA	0	3	0	0	3	3	0	0	0	0	82.5	1	1	3	3
11303	2	2	1	0.1	1940	53.9	25.55	58	1	3	3	0.36	3	1	1	2	2	2	2	0	0	121	121	2	1	0	2	3	3	2	2	3	1	0	0	53.9	1	1	2	2
11309	2	2	2	0.1	2801	32.6	64.16	49	1	3	3	0.91	3	1	1	1	2	2	2	0	0	83	82	2	2	0	1	2	2	1	1	2	1	0	0	32.6	1	1	1	1
11311	2	3	1	5096.0	2888	68.2	18.02	68	1	4	1	1.08	2	1	2	1	2	2	2	0	0	86	86	2	0	0	2	3	3	2	2	3	0	1	0	68.2	1	1	2	2
11312	2	1	NA	147.0	1284	65.8	18.32	43	2	3	3	3.18	1	0	NA	2	2	2	2	NA	NA	220	219	1	0	1	2	3	3	2	2	3	0	0	0	65.8	1	1	2	2
11326	2	2	NA	196.0	2916	73	28.03	70	1	3	2	NA	1	1	6	2	3	2	2	0	0	219	219	1	1	NA	2	3	3	2	2	3	0	0	0	73	1	1	2	2
11327	2	1	3	0.1	1426	80.1	27.07	47	2	1	1	0	1	0	NA	2	2	2	2	NA	NA	208	207	1	1	0	3	0	0	3	3	0	0	0	0	80.1	1	1	3	3
11331	2	3	3	588.0	2973	61.1	36.02	41	2	3	1	5	1	0	NA	1	2	2	2	NA	NA	220	219	1	2	2	2	3	3	2	2	3	0	0	0	61.1	1	1	2	2
11345	2	1	2	0.1	1531	35	39.29	62	2	4	3	5	4	0	NA	1	2	2	2	NA	NA	213	213	2	2	2	1	2	2	1	1	2	0	0	0	35	1	1	1	1
11351	2	2	1	798.0	649	75.4	26.08	50	1	3	1	NA	5	0	NA	2	2	2	2	NA	NA	220	220	2	1	NA	3	0	0	3	3	0	0	0	0	75.4	1	1	3	3
11353	2	3	3	0.1	2154	61.1	26.11	47	1	4	2	1.13	6	0	NA	1	2	2	2	NA	NA	222	220	1	1	0	2	3	3	2	2	3	0	0	0	61.1	1	1	2	2
11354	2	1	3	0.1	855	49.2	20.92	41	2	4	1	NA	5	0	NA	2	2	2	2	NA	NA	212	211	2	0	NA	1	2	2	1	1	2	0	0	0	49.2	1	1	1	1
11359	2	2	3	4445.0	1162	58.7	32.59	64	1	1	1	2.32	1	1	10	2	1	2	2	0	0	201	201	1	2	1	2	3	3	2	2	3	0	0	0	58.7	1	1	2	2
11361	2	2	3	12028.3	2905	80.1	29.12	53	1	3	2	5	1	0	NA	2	2	2	2	NA	NA	220	219	1	1	2	3	0	0	3	3	0	0	0	0	80.1	1	1	3	3
11362	2	1	1	0.1	2013	44.4	26.08	47	1	4	2	5	1	1	10	2	2	2	2	0	0	174	174	1	1	2	1	2	2	1	1	2	0	0	0	44.4	1	1	1	1
11373	2	1	1	2867.1	3215	46.8	37.35	46	1	4	3	4.19	4	0	NA	2	2	2	2	NA	NA	216	215	2	2	2	1	2	2	1	1	2	0	0	0	46.8	1	1	1	1
11382	2	2	3	882.0	3663	35	46.21	57	1	1	3	1.25	1	0	NA	2	2	2	2	NA	NA	226	226	1	2	0	1	2	2	1	1	2	0	0	0	35	1	1	1	1
11383	2	3	2	672.0	2110	32.6	20.94	52	2	4	3	3.56	1	0	NA	2	2	2	2	NA	NA	224	223	1	0	2	1	2	2	1	1	2	0	0	0	32.6	1	1	1	1
11384	2	3	2	0.1	1386	46.8	26.06	69	2	2	2	1.35	3	0	NA	1	1	2	2	NA	NA	206	206	2	1	1	1	2	2	1	1	2	0	0	0	46.8	1	1	1	1
11386	2	2	2	598.5	2951	61.1	28.83	68	1	1	3	4.19	3	0	NA	1	1	2	2	NA	NA	208	207	2	1	2	2	3	3	2	2	3	0	0	0	61.1	1	1	2	2
11388	2	2	3	3010.0	2447	58.7	27.11	63	1	3	3	5	1	0	NA	2	2	2	2	NA	NA	219	219	1	1	2	2	3	3	2	2	3	0	0	0	58.7	1	1	2	2
11389	2	3	1	0.1	1690	92	19.16	65	1	3	3	1.21	1	1	3	2	2	2	2	0	0	157	156	1	0	0	3	0	0	3	3	0	0	0	1	92	1	1	3	3
11394	2	1	2	0.1	1618	46.8	35.41	48	2	3	2	5	1	0	NA	2	2	2	2	NA	NA	214	213	1	2	2	1	2	2	1	1	2	0	0	0	46.8	1	1	1	1
11400	2	2	1	3559.5	2436	61.1	27.49	69	1	3	1	5	1	1	2	2	2	2	2	0	1	139	139	1	1	2	2	3	3	2	2	3	0	1	0	61.1	1	1	2	2
11403	2	1	3	0.1	1189	75.4	26.33	64	1	1	1	0.57	1	1	1	1	1	2	2	1	1	182	180	1	1	0	3	0	0	3	3	0	1	0	0	75.4	1	1	3	3
11409	2	2	3	819.0	1846	56.3	30.03	62	1	4	3	3.52	1	0	NA	2	2	2	2	NA	NA	206	205	1	2	2	2	3	3	2	2	3	0	0	0	56.3	1	1	2	2
11412	2	2	1	0.1	1289	32.6	24.53	68	1	4	2	NA	1	1	1	1	1	2	2	0	1	219	218	1	0	NA	1	2	2	1	1	2	1	0	0	32.6	1	1	1	1
11420	2	1	2	2331.0	1660	44.4	32.33	50	2	4	3	2.48	3	0	NA	1	2	2	2	NA	NA	215	215	2	2	1	1	2	2	1	1	2	0	0	0	44.4	1	1	1	1
11422	2	3	1	1008.0	1553	44.4	31.54	52	2	5	3	0	1	0	NA	1	2	2	2	NA	NA	225	224	1	2	0	1	2	2	1	1	2	0	0	0	44.4	1	1	1	1
11423	2	1	NA	0.1	1214	35	33.27	64	2	1	3	2.93	1	0	NA	1	2	2	2	NA	NA	218	217	1	2	1	1	2	2	1	1	2	0	0	0	35	1	1	1	1
11432	2	3	1	8032.5	2003	82.5	33.04	52	1	3	3	2.69	3	1	3	2	1	2	2	0	0	58	57	2	2	1	3	0	0	3	3	0	0	0	1	82.5	1	1	3	3
11437	2	3	1	56.0	2313	32.6	21.51	52	2	3	2	1.81	1	1	1	2	2	2	2	0	0	213	212	1	0	1	1	2	2	1	1	2	1	0	0	32.6	1	1	1	1
11443	2	2	1	490.0	1698	39.7	31.74	60	2	4	2	2.58	1	0	NA	1	2	1	2	NA	NA	220	220	1	2	1	1	2	2	1	1	2	0	0	0	39.7	1	1	1	1
11459	2	1	NA	49.0	2938	58.7	30.16	60	1	3	3	4.65	1	1	7	2	1	2	2	1	0	159	158	1	2	2	2	3	3	2	2	3	0	0	0	58.7	1	1	2	2
11463	2	1	NA	0.1	1430	44.4	36.28	41	2	1	3	2.76	3	0	NA	2	2	2	2	NA	NA	226	225	2	2	1	1	2	2	1	1	2	0	0	0	44.4	1	1	1	1
11472	2	1	3	771.8	2171	77.7	22.35	40	2	3	3	5	1	0	NA	2	2	2	2	NA	NA	227	226	1	0	2	3	0	0	3	3	0	0	0	0	77.7	1	1	3	3
11476	2	2	2	0.1	2074	46.8	30.33	51	1	1	2	5	3	0	NA	2	2	2	2	NA	NA	211	209	2	2	2	1	2	2	1	1	2	0	0	0	46.8	1	1	1	1
11485	2	1	2	0.1	934	61.1	24.01	66	2	3	1	NA	2	1	3	1	2	2	NA	0	1	195	193	2	0	NA	2	3	3	2	2	3	0	0	1	61.1	1	1	2	2
11490	2	1	2	1141.0	1396	35	31.36	61	2	4	2	2.45	2	0	NA	2	2	2	2	NA	NA	208	207	2	2	1	1	2	2	1	1	2	0	0	0	35	1	1	1	1
11514	2	1	2	1470.0	1870	51.6	34.87	57	1	3	1	3.35	1	0	NA	2	2	2	2	NA	NA	219	219	1	2	1	2	3	3	2	2	3	0	0	0	51.6	1	1	2	2
11527	2	2	1	616.0	1432	87.3	30.74	50	1	3	3	5	1	0	NA	1	2	2	2	NA	NA	220	219	1	2	2	3	0	0	3	3	0	0	0	0	87.3	1	1	3	3
11534	2	1	3	0.1	NA	18.3	26.85	49	2	1	2	5	1	0	NA	2	2	2	2	NA	NA	215	214	1	1	2	0	1	1	0	0	1	0	0	0	18.3	1	1	0	0
11537	2	1	2	840.0	2443	20.7	32.54	61	2	4	1	3.76	3	0	NA	1	2	2	2	NA	NA	217	216	2	2	2	0	1	1	0	0	1	0	0	0	20.7	1	1	0	0
11546	2	3	3	0.1	1762	25.5	NA	42	2	3	1	0.67	3	0	NA	2	2	2	2	NA	NA	213	212	2	NA	0	0	1	2	1	1	2	0	0	0	25.5	1	1	1	1
11551	2	2	3	0.1	1068	61.1	39.03	64	2	3	3	5	1	0	NA	2	2	2	2	NA	NA	219	218	1	2	2	2	3	3	2	2	3	0	0	0	61.1	1	1	2	2
11552	2	2	2	514.5	2460	20.7	26.91	61	1	4	2	4.1	1	0	NA	1	1	2	2	NA	NA	212	211	1	1	2	0	1	1	0	0	1	0	0	0	20.7	1	1	0	0
11560	2	3	2	199.5	2405	65.8	17.48	46	2	3	3	0.59	3	0	NA	2	1	2	2	NA	NA	224	223	2	0	0	2	3	3	2	2	3	0	0	0	65.8	1	1	2	2
11574	2	3	1	2703.2	3309	23.1	25.67	47	1	3	3	1.75	5	0	NA	1	2	2	2	NA	NA	209	208	2	1	1	0	1	1	0	0	1	0	0	0	23.1	1	1	0	0
11578	2	1	1	0.1	1520	42	28.15	55	2	1	1	2.58	1	0	NA	1	2	2	2	NA	NA	212	212	1	1	1	1	2	2	1	1	2	0	0	0	42	1	1	1	1
11579	2	1	3	220.5	2395	77.7	40.19	55	1	3	3	3.35	5	1	10	1	1	2	2	1	1	102	101	2	2	1	3	0	0	3	3	0	0	0	0	77.7	1	1	3	3
11584	2	2	3	7658.0	4731	32.6	37.89	42	1	4	3	NA	1	0	NA	2	2	2	2	NA	NA	217	216	1	2	NA	1	2	2	1	1	2	0	0	0	32.6	1	1	1	1
11586	2	1	2	5502.0	1672	35	27.25	68	1	4	1	3.66	1	1	1	1	3	2	2	1	0	204	202	1	1	2	1	2	2	1	1	2	1	0	0	35	1	1	1	1
11591	2	2	3	7056.0	2519	106	31.77	58	1	3	3	3.45	1	0	NA	2	2	2	2	NA	NA	221	220	1	2	1	3	0	0	3	4	4	0	0	0	106	1	1	3	3
11592	2	1	1	0.1	1080	58.7	27.52	55	2	4	1	0.14	2	1	9	1	2	2	2	0	0	79	78	2	1	0	2	3	3	2	2	3	0	0	0	58.7	1	1	2	2
11600	2	1	NA	0.1	1277	61.1	NA	61	2	1	1	0.74	4	1	5	1	1	2	2	0	0	177	176	2	NA	0	2	3	3	2	2	3	1	0	0	61.1	1	1	2	2
11602	2	3	3	0.1	NA	70.6	21.11	54	2	3	3	3.88	3	1	2	2	2	2	2	0	0	12	12	2	0	2	2	3	3	2	2	3	0	1	0	70.6	1	1	2	2
11614	2	2	2	624.8	2299	92	23.75	67	2	3	3	2.15	3	0	NA	1	2	2	2	NA	NA	212	211	2	0	1	3	0	0	3	3	0	0	0	0	92	1	1	3	3
11628	2	2	NA	0.1	3400	75.4	33.29	63	1	4	2	3.56	1	1	2	2	2	2	2	0	0	85	85	1	2	2	3	0	0	3	3	0	0	1	0	75.4	1	1	3	3
11630	2	3	3	0.1	3865	30.2	27.97	42	1	4	3	1.33	1	1	2	2	2	2	2	0	0	96	95	1	1	1	1	2	2	1	1	2	0	1	0	30.2	1	1	1	1
11632	2	2	3	0.1	3442	84.9	29.25	45	1	3	3	2.73	1	0	NA	2	2	2	2	NA	NA	227	226	1	1	1	3	0	0	3	3	0	0	0	0	84.9	1	1	3	3
11634	2	2	2	980.0	2590	68.2	24.89	52	2	3	3	5	1	0	NA	2	2	2	2	NA	NA	219	218	1	0	2	2	3	3	2	2	3	0	0	0	68.2	1	1	2	2
11637	2	1	2	0.1	1282	20.7	41.57	46	2	3	3	5	1	0	NA	2	2	2	2	NA	NA	213	212	1	2	2	0	1	1	0	0	1	0	0	0	20.7	1	1	0	0
11638	2	1	2	3306.3	1795	77.7	30.34	45	1	3	3	0.93	1	0	NA	1	2	2	2	NA	NA	210	209	1	2	0	3	0	0	3	3	0	0	0	0	77.7	1	1	3	3
11639	2	1	3	917.0	1939	51.6	26.49	52	1	1	3	4.1	1	0	NA	2	2	2	2	NA	NA	208	208	1	1	2	2	3	3	2	2	3	0	0	0	51.6	1	1	2	2
11640	2	2	3	224.0	1588	94.4	25.64	62	2	3	2	5	1	0	NA	2	2	2	2	NA	NA	220	220	1	1	2	3	0	0	3	3	0	0	0	0	94.4	1	1	3	3
11657	2	2	NA	607.3	2347	99.1	21.65	52	2	3	3	5	1	0	NA	2	2	2	2	NA	NA	225	223	1	0	2	3	0	0	3	3	0	0	0	0	99.1	1	1	3	3
11660	2	3	3	747.3	3503	49.2	29.92	41	1	3	3	4.25	1	0	NA	1	2	2	2	NA	NA	220	220	1	1	2	1	2	2	1	1	2	0	0	0	49.2	1	1	1	1
11662	2	3	3	0.1	2033	51.6	21.48	51	1	5	2	1.13	1	0	NA	1	2	2	2	NA	NA	208	207	1	0	0	2	3	3	2	2	3	0	0	0	51.6	1	1	2	2
11663	2	1	3	775.8	3239	20.7	30.34	53	1	4	3	5	3	0	NA	2	2	2	2	NA	NA	214	213	2	2	2	0	1	1	0	0	1	0	0	0	20.7	1	1	0	0
11664	2	2	3	0.1	NA	84.9	25.74	61	1	1	1	0.84	3	1	7	1	2	2	2	1	1	68	68	2	1	0	3	0	0	3	3	0	0	0	0	84.9	1	1	3	3
11679	2	3	3	162.2	3708	35	30.27	45	1	4	2	1.94	4	0	NA	1	1	2	2	NA	NA	220	219	2	2	1	1	2	2	1	1	2	0	0	0	35	1	1	1	1
11685	2	1	1	448.0	2600	73	30.84	61	2	3	3	NA	1	1	1	1	2	2	2	1	1	184	183	1	2	NA	2	3	3	2	2	3	1	0	0	73	1	1	2	2
11694	2	3	3	0.1	1076	68.2	18.35	57	2	4	3	NA	1	0	NA	2	2	2	2	NA	NA	225	224	1	0	NA	2	3	3	2	2	3	0	0	0	68.2	1	1	2	2
11702	2	1	3	0.1	1638	58.7	36.42	63	2	3	3	5	3	0	NA	1	2	2	2	NA	NA	205	203	2	2	2	2	3	3	2	2	3	0	0	0	58.7	1	1	2	2
11709	2	1	NA	98.0	2075	58.7	23.82	45	2	3	3	0.94	1	0	NA	2	2	2	2	NA	NA	223	222	1	0	0	2	3	3	2	2	3	0	0	0	58.7	1	1	2	2
11714	2	1	1	0.1	1519	30.2	44.45	46	2	4	3	5	1	0	NA	2	2	2	2	NA	NA	211	209	1	2	2	1	2	2	1	1	2	0	0	0	30.2	1	1	1	1
11724	2	2	3	0.1	1883	46.8	33.67	44	1	3	3	2.55	1	0	NA	2	2	2	2	NA	NA	217	216	1	2	1	1	2	2	1	1	2	0	0	0	46.8	1	1	1	1
11725	2	3	1	3108.0	1645	77.7	26.76	50	1	3	3	3.14	1	0	NA	2	2	2	2	NA	NA	214	213	1	1	1	3	0	0	3	3	0	0	0	0	77.7	1	1	3	3
11732	2	2	1	0.1	3369	49.2	17.03	41	2	1	3	1.91	1	0	NA	2	2	2	2	NA	NA	209	209	1	0	1	1	2	2	1	1	2	0	0	0	49.2	1	1	1	1
11733	2	1	NA	735.0	1896	96.7	20.73	70	1	3	3	5	1	1	1	2	2	2	2	0	0	180	179	1	0	2	3	0	0	3	3	0	1	0	0	96.7	1	1	3	3
11734	2	1	3	189.0	1524	53.9	23.22	49	2	1	1	2.49	1	0	NA	2	2	2	2	NA	NA	213	212	1	0	1	2	3	3	2	2	3	0	0	0	53.9	1	1	2	2
11742	2	1	3	0.1	1800	51.6	32	53	1	1	1	2.73	1	0	NA	2	2	2	2	NA	NA	214	213	1	2	1	2	3	3	2	2	3	0	0	0	51.6	1	1	2	2
11746	2	2	NA	1129.3	2737	65.8	27.44	42	1	1	1	0.79	1	0	NA	2	2	2	2	NA	NA	226	225	1	1	0	2	3	3	2	2	3	0	0	0	65.8	1	1	2	2
11756	2	2	1	2100.0	1934	53.9	37.46	63	1	4	3	1.47	1	1	10	1	1	2	1	0	0	184	184	1	2	1	2	3	3	2	2	3	0	0	0	53.9	1	1	2	2
11760	2	3	3	0.1	1691	46.8	29.44	61	1	1	1	0.96	1	0	NA	2	2	2	2	NA	NA	208	206	1	1	0	1	2	2	1	1	2	0	0	0	46.8	1	1	1	1
11775	2	2	3	3966.7	6245	56.3	30.73	53	1	3	3	4.31	1	0	NA	2	2	2	2	NA	NA	220	220	1	2	2	2	3	3	2	2	3	0	0	0	56.3	1	1	2	2
11786	2	3	1	70.0	718	73	28.09	63	1	2	3	0.09	1	0	NA	2	1	2	2	NA	NA	219	218	1	1	0	2	3	3	2	2	3	0	0	0	73	1	1	2	2
11796	2	1	3	1568.0	2111	56.3	25.81	40	1	1	3	1.81	3	0	NA	2	2	2	2	NA	NA	216	215	2	1	1	2	3	3	2	2	3	0	0	0	56.3	1	1	2	2
11797	2	2	NA	0.1	1401	44.4	26.8	64	1	1	1	2.21	1	1	10	2	2	2	2	0	0	157	156	1	1	1	1	2	2	1	1	2	0	0	0	44.4	1	1	1	1
11798	2	3	NA	367.5	NA	73	28.98	48	2	4	3	2.09	5	0	NA	2	2	2	2	NA	NA	226	226	2	1	1	2	3	3	2	2	3	0	0	0	73	1	1	2	2
11817	2	2	2	910.0	581	39.7	29.89	68	2	1	1	5	2	0	NA	1	2	2	2	NA	NA	211	210	2	1	2	1	2	2	1	1	2	0	0	0	39.7	1	1	1	1
11818	2	1	1	136.5	1958	56.3	32.57	49	2	3	3	2.94	5	0	NA	1	2	2	2	NA	NA	212	211	2	2	1	2	3	3	2	2	3	0	0	0	56.3	1	1	2	2
11820	2	2	1	0.1	3017	77.7	44.11	58	1	4	1	5	1	1	9	1	2	1	1	0	0	187	186	1	2	2	3	0	0	3	3	0	0	0	0	77.7	1	1	3	3
11826	2	1	NA	0.1	1208	51.6	35.95	69	2	4	1	0.7	2	1	10	1	2	2	2	0	0	101	100	2	2	0	2	3	3	2	2	3	0	0	0	51.6	1	1	2	2
11835	2	1	2	1534.2	3410	73	21.79	66	1	3	3	4.19	1	1	4	2	2	2	2	0	0	202	202	1	0	2	2	3	3	2	2	3	0	0	0	73	1	1	2	2
11836	2	3	3	0.1	1216	77.7	22.15	49	2	3	1	NA	1	0	NA	2	2	2	2	NA	NA	216	214	1	0	NA	3	0	0	3	3	0	0	0	0	77.7	1	1	3	3
11837	2	1	NA	1661.3	511	63.5	27.39	41	2	1	1	NA	1	0	NA	2	2	2	2	NA	NA	207	207	1	1	NA	2	3	3	2	2	3	0	0	0	63.5	1	1	2	2
11838	2	1	NA	735.0	941	82.5	29.33	65	2	3	2	2.58	1	0	NA	1	2	2	2	NA	NA	218	217	1	1	1	3	0	0	3	3	0	0	0	0	82.5	1	1	3	3
11840	2	1	2	588.0	1432	84.9	22.57	51	1	3	3	0.75	6	0	NA	2	2	2	2	NA	NA	224	224	1	0	0	3	0	0	3	3	0	0	0	0	84.9	1	1	3	3
11841	2	1	NA	0.1	318	35	NA	61	2	3	1	1.13	5	1	10	1	2	2	2	0	0	132	131	2	NA	0	1	2	2	1	1	2	0	0	0	35	1	1	1	1
11863	2	3	2	3097.5	774	51.6	22.33	52	2	3	3	4.92	1	0	NA	2	2	2	2	NA	NA	220	219	1	0	2	2	3	3	2	2	3	0	0	0	51.6	1	1	2	2
11882	2	3	2	1666.0	3071	32.6	26.87	45	1	4	1	0.68	6	0	NA	2	2	2	2	NA	NA	226	225	1	1	0	1	2	2	1	1	2	0	0	0	32.6	1	1	1	1
11889	2	2	3	588.0	2876	70.6	26.3	52	1	2	3	2.41	1	0	NA	2	2	2	2	NA	NA	212	212	1	1	1	2	3	3	2	2	3	0	0	0	70.6	1	1	2	2
11893	2	1	3	3332.0	3299	70.6	29.87	70	1	3	3	4.28	1	1	1	2	2	2	2	0	1	125	125	1	1	2	2	3	3	2	2	3	1	0	0	70.6	1	1	2	2
11904	2	3	1	8939.0	2599	75.4	47.16	51	1	5	3	0	1	0	NA	2	1	2	2	NA	NA	225	224	1	2	0	3	0	0	3	3	0	0	0	0	75.4	1	1	3	3
11906	2	2	2	548.3	2111	35	30.03	70	2	2	2	0.52	2	0	NA	2	2	2	2	NA	NA	207	206	2	2	0	1	2	2	1	1	2	0	0	0	35	1	1	1	1
11912	2	3	3	0.1	6458	73	30.54	42	1	3	2	2.82	3	0	NA	2	2	2	2	NA	NA	206	206	2	2	1	2	3	3	2	2	3	0	0	0	73	1	1	2	2
11931	2	2	3	0.1	1006	42	38.71	65	1	3	1	0.69	2	1	10	1	2	2	2	0	0	125	125	2	2	0	1	2	2	1	1	2	0	0	0	42	1	1	1	1
11939	2	1	1	16.3	2068	46.8	24.06	67	1	4	1	3.05	3	1	1	2	2	2	2	0	1	102	101	2	0	1	1	2	2	1	1	2	1	0	0	46.8	1	1	1	1
11946	2	1	3	565.8	2235	73	24.72	40	2	3	3	2.55	1	0	NA	2	2	2	2	NA	NA	218	217	1	0	1	2	3	3	2	2	3	0	0	0	73	1	1	2	2
11953	2	2	3	0.1	NA	49.2	35.31	62	1	4	3	4.66	1	0	NA	1	2	2	2	NA	NA	227	225	1	2	2	1	2	2	1	1	2	0	0	0	49.2	1	1	1	1
11954	2	2	3	0.1	1706	58.7	27.31	50	1	3	3	2.35	1	0	NA	2	2	2	2	NA	NA	213	212	1	1	1	2	3	3	2	2	3	0	0	0	58.7	1	1	2	2
11955	2	1	NA	859.3	NA	37.3	42.11	44	2	4	3	2.91	2	1	1	1	1	2	2	0	0	98	97	2	2	1	1	2	2	1	1	2	1	0	0	37.3	1	1	1	1
11959	2	3	2	0.1	1249	63.5	46.48	67	2	3	2	1.05	2	1	1	1	2	2	2	0	0	165	164	2	2	0	2	3	3	2	2	3	1	0	0	63.5	1	1	2	2
11960	2	2	3	2044.0	3816	51.6	27.84	60	1	3	3	5	1	0	NA	2	2	2	2	NA	NA	219	217	1	1	2	2	3	3	2	2	3	0	0	0	51.6	1	1	2	2
11961	2	2	2	0.1	1320	56.3	42.44	69	1	4	3	2.53	1	1	1	1	1	NA	2	0	0	71	70	1	2	1	2	3	3	2	2	3	1	0	0	56.3	1	1	2	2
11965	2	1	1	0.1	3446	73	NA	47	1	3	3	4.31	3	0	NA	2	2	2	2	NA	NA	219	218	2	NA	2	2	3	3	2	2	3	0	0	0	73	1	1	2	2
11966	2	2	2	245.0	1338	61.1	42.85	45	2	3	2	5	3	0	NA	1	2	2	2	NA	NA	220	219	2	2	2	2	3	3	2	2	3	0	0	0	61.1	1	1	2	2
11968	2	1	NA	504.0	1940	84.9	34.92	53	2	3	3	4.35	1	0	NA	1	2	2	1	NA	NA	223	222	1	2	2	3	0	0	3	3	0	0	0	0	84.9	1	1	3	3
11975	2	3	1	0.1	3439	70.6	23.09	66	2	1	1	2.55	1	0	NA	1	2	2	2	NA	NA	218	218	1	0	1	2	3	3	2	2	3	0	0	0	70.6	1	1	2	2
11979	2	2	2	4779.3	1823	116	24.39	63	2	3	3	4.74	1	0	NA	2	2	2	1	NA	NA	211	211	1	0	2	3	0	0	3	4	4	0	0	0	116	1	1	3	3
11982	2	1	3	252.0	1434	75.4	29.85	68	1	1	1	1.63	3	0	NA	2	2	2	2	NA	NA	226	226	2	1	1	3	0	0	3	3	0	0	0	0	75.4	1	1	3	3
11987	2	2	2	672.0	2239	37.3	30.5	46	1	1	1	2.15	1	0	NA	2	1	2	2	NA	NA	220	220	1	2	1	1	2	2	1	1	2	0	0	0	37.3	1	1	1	1
12000	2	3	2	0.1	3347	82.5	28.44	46	1	1	1	1.02	1	0	NA	2	2	2	2	NA	NA	226	225	1	1	0	3	0	0	3	3	0	0	0	0	82.5	1	1	3	3
12002	2	2	2	159.3	1656	46.8	38.18	67	2	3	3	5	2	0	NA	1	2	2	2	NA	NA	226	225	2	2	2	1	2	2	1	1	2	0	0	0	46.8	1	1	1	1
12004	2	2	3	5670.0	1884	75.4	25.7	40	1	3	3	5	1	0	NA	2	2	2	2	NA	NA	215	213	1	1	2	3	0	0	3	3	0	0	0	0	75.4	1	1	3	3
12007	2	2	3	381.5	1605	61.1	32.22	70	2	3	3	3.94	1	1	1	2	2	2	2	0	0	205	204	1	2	2	2	3	3	2	2	3	1	0	0	61.1	1	1	2	2
12015	2	2	3	644.0	3632	25.5	33.28	41	1	4	3	5	3	0	NA	2	2	2	2	NA	NA	211	210	2	2	2	0	1	2	1	1	2	0	0	0	25.5	1	1	1	1
12021	2	1	3	1735.4	1378	37.3	52.89	50	2	4	3	3.85	1	0	NA	2	2	2	2	NA	NA	225	224	1	2	2	1	2	2	1	1	2	0	0	0	37.3	1	1	1	1
12022	2	2	2	5509.0	1444	77.7	30.98	57	1	1	2	4.31	6	0	NA	2	2	2	2	NA	NA	212	212	1	2	2	3	0	0	3	3	0	0	0	0	77.7	1	1	3	3
12023	2	1	3	0.1	1656	32.6	22.36	65	2	2	3	1.29	1	1	1	2	2	2	2	0	1	73	73	1	0	0	1	2	2	1	1	2	1	0	0	32.6	1	1	1	1
12028	2	2	1	3962.0	2085	61.1	32.2	60	1	3	3	5	1	0	NA	1	2	1	2	NA	NA	211	210	1	2	2	2	3	3	2	2	3	0	0	0	61.1	1	1	2	2
12037	2	1	3	1250.7	3864	99.1	29.55	51	1	3	3	0.68	2	0	NA	2	2	2	2	NA	NA	225	224	2	1	0	3	0	0	3	3	0	0	0	0	99.1	1	1	3	3
12052	2	1	3	1353.3	5362	51.6	26.51	44	1	4	3	5	5	1	10	1	2	2	2	0	0	20	19	2	1	2	2	3	3	2	2	3	0	0	0	51.6	1	1	2	2
12053	2	3	NA	224.0	NA	51.6	35.6	44	2	3	3	1.71	3	0	NA	2	2	2	2	NA	NA	219	217	2	2	1	2	3	3	2	2	3	0	0	0	51.6	1	1	2	2
12055	2	1	3	0.1	3724	27.9	24.21	44	1	4	2	3.49	3	0	NA	2	2	2	2	NA	NA	229	228	2	0	1	0	1	2	1	1	2	0	0	0	27.9	1	1	1	1
12061	2	3	NA	0.1	1173	20.7	24.07	60	2	3	3	3.1	1	1	10	2	1	2	2	1	0	130	129	1	0	1	0	1	1	0	0	1	0	0	0	20.7	1	1	0	0
12064	2	2	2	143.5	1309	65.8	28.9	62	1	5	3	4.99	1	0	NA	2	1	2	2	NA	NA	207	206	1	1	2	2	3	3	2	2	3	0	0	0	65.8	1	1	2	2
12067	2	1	1	224.0	623	37.3	28.97	62	1	1	1	NA	3	0	NA	1	2	2	1	NA	NA	208	207	2	1	NA	1	2	2	1	1	2	0	0	0	37.3	1	1	1	1
12070	2	1	2	773.5	2185	96.7	24.02	58	2	3	3	NA	1	1	5	2	2	2	2	0	0	176	174	1	0	NA	3	0	0	3	3	0	1	0	0	96.7	1	1	3	3
12073	2	3	3	0.1	2229	27.9	20.73	48	1	4	3	2.26	5	1	10	2	2	2	2	0	0	25	24	2	0	1	0	1	2	1	1	2	0	0	0	27.9	1	1	1	1
12082	2	2	3	0.1	1741	56.3	34.31	46	1	1	1	5	1	0	NA	2	2	2	2	NA	NA	226	225	1	2	2	2	3	3	2	2	3	0	0	0	56.3	1	1	2	2
12092	2	1	3	2781.9	1361	80.1	22.47	70	2	3	3	2.82	2	0	NA	2	2	2	2	NA	NA	207	206	2	0	1	3	0	0	3	3	0	0	0	0	80.1	1	1	3	3
12097	2	1	2	1617.0	2913	65.8	26.88	70	1	3	3	0.84	1	0	NA	2	2	2	2	NA	NA	224	223	1	1	0	2	3	3	2	2	3	0	0	0	65.8	1	1	2	2
12118	2	3	2	0.1	2403	68.2	29.32	51	1	3	3	4.36	1	0	NA	2	1	2	2	NA	NA	207	207	1	1	2	2	3	3	2	2	3	0	0	0	68.2	1	1	2	2
12126	2	1	NA	0.1	1249	51.6	NA	60	1	1	1	0.34	1	0	NA	NA	2	2	2	NA	NA	219	218	1	NA	0	2	3	3	2	2	3	0	0	0	51.6	1	1	2	2
12129	2	2	2	490.0	1668	46.8	24.97	68	1	1	3	3.76	1	0	NA	2	3	1	2	NA	NA	206	204	1	0	2	1	2	2	1	1	2	0	0	0	46.8	1	1	1	1
12131	2	1	NA	0.1	2240	37.3	27.55	60	2	4	3	3.27	3	1	7	1	1	2	2	1	1	136	135	2	1	1	1	2	2	1	1	2	0	0	0	37.3	1	1	1	1
12134	2	2	3	3248.0	2633	92	24	49	1	3	3	5	1	0	NA	2	2	2	2	NA	NA	211	211	1	0	2	3	0	0	3	3	0	0	0	0	92	1	1	3	3
12138	2	1	1	0.1	1228	53.9	42.48	64	1	4	2	2.66	1	1	10	1	1	1	2	0	0	142	141	1	2	1	2	3	3	2	2	3	0	0	0	53.9	1	1	2	2
12144	2	2	3	6930.0	1740	61.1	24.46	43	1	1	2	2.95	1	0	NA	2	2	2	2	NA	NA	219	218	1	0	1	2	3	3	2	2	3	0	0	0	61.1	1	1	2	2
12146	2	2	3	416.5	2144	46.8	28.7	60	1	4	3	5	1	0	NA	1	3	2	2	NA	NA	218	218	1	1	2	1	2	2	1	1	2	0	0	0	46.8	1	1	1	1
12147	2	2	NA	0.1	NA	44.4	42.61	44	1	1	1	3.99	6	0	NA	2	2	2	2	NA	NA	208	207	1	2	2	1	2	2	1	1	2	0	0	0	44.4	1	1	1	1
12148	2	1	NA	3724.0	1700	42	39.06	45	2	1	1	1.33	1	0	NA	2	2	2	2	NA	NA	208	208	1	2	1	1	2	2	1	1	2	0	0	0	42	1	1	1	1
12154	2	2	3	1260.0	2660	65.8	28.82	55	1	3	3	5	1	0	NA	2	2	2	2	NA	NA	205	204	1	1	2	2	3	3	2	2	3	0	0	0	65.8	1	1	2	2
12157	2	1	NA	1001.0	1721	32.6	21.92	57	1	2	1	2.45	4	1	2	2	2	2	2	0	0	145	144	2	0	1	1	2	2	1	1	2	0	1	0	32.6	1	1	1	1
12166	2	1	3	8785.0	2510	70.6	32.04	59	1	3	2	3.35	1	1	8	1	2	2	2	0	0	111	110	1	2	1	2	3	3	2	2	3	0	0	0	70.6	1	1	2	2
12172	2	3	3	3038.0	1567	53.9	35.18	59	1	3	3	5	1	0	NA	2	2	2	2	NA	NA	225	224	1	2	2	2	3	3	2	2	3	0	0	0	53.9	1	1	2	2
12177	2	1	2	2170.0	1562	51.6	20.45	69	2	3	2	2.93	2	0	NA	1	2	2	2	NA	NA	207	207	2	0	1	2	3	3	2	2	3	0	0	0	51.6	1	1	2	2
12181	2	3	NA	0.1	1152	23.1	30.09	60	2	4	1	0.37	4	0	NA	1	2	2	1	NA	NA	224	223	2	2	0	0	1	1	0	0	1	0	0	0	23.1	1	1	0	0
12184	2	1	3	1809.5	2866	73	24.39	42	1	3	3	5	1	0	NA	2	2	2	2	NA	NA	215	215	1	0	2	2	3	3	2	2	3	0	0	0	73	1	1	2	2
12185	2	1	1	1366.2	3648	65.8	31.72	40	1	3	3	2.32	1	0	NA	2	2	2	2	NA	NA	213	212	1	2	1	2	3	3	2	2	3	0	0	0	65.8	1	1	2	2
12187	2	3	3	0.1	3392	65.8	26.1	54	1	3	3	5	1	0	NA	2	2	2	2	NA	NA	221	220	1	1	2	2	3	3	2	2	3	0	0	0	65.8	1	1	2	2
12199	2	1	NA	455.0	1703	25.5	26.2	45	2	4	2	2.39	1	0	NA	2	2	2	2	NA	NA	222	220	1	1	1	0	1	2	1	1	2	0	0	0	25.5	1	1	1	1
12205	2	1	1	953.2	1870	61.1	29.45	52	2	3	3	5	1	0	NA	2	2	2	2	NA	NA	212	212	1	1	2	2	3	3	2	2	3	0	0	0	61.1	1	1	2	2
12210	2	1	1	1367.9	2827	51.6	29.99	60	2	3	2	5	1	1	9	1	2	2	2	0	0	116	116	1	1	2	2	3	3	2	2	3	0	0	0	51.6	1	1	2	2
12213	2	2	3	0.1	2321	80.1	23.69	59	1	2	1	3.53	5	0	NA	2	2	2	2	NA	NA	211	210	2	0	2	3	0	0	3	3	0	0	0	0	80.1	1	1	3	3
12214	2	1	3	980.0	2676	53.9	27.24	42	1	3	3	5	1	0	NA	2	2	2	2	NA	NA	227	226	1	1	2	2	3	3	2	2	3	0	0	0	53.9	1	1	2	2
12216	2	1	NA	938.0	1243	20.7	29.33	40	2	4	3	5	5	0	NA	2	2	2	2	NA	NA	213	212	2	1	2	0	1	1	0	0	1	0	0	0	20.7	1	1	0	0
12220	2	2	1	1281.0	1652	20.7	29.87	40	2	4	3	NA	1	0	NA	1	2	2	2	NA	NA	222	221	1	1	NA	0	1	1	0	0	1	0	0	0	20.7	1	1	0	0
12225	2	1	NA	773.5	816	89.6	23.26	42	2	3	2	2.25	1	0	NA	2	2	2	2	NA	NA	222	221	1	0	1	3	0	0	3	3	0	0	0	0	89.6	1	1	3	3
12233	2	3	2	0.1	2106	84.9	20.28	49	2	3	3	5	1	0	NA	2	2	2	2	NA	NA	211	210	1	0	2	3	0	0	3	3	0	0	0	0	84.9	1	1	3	3
12236	2	3	3	0.1	2625	39.7	NA	65	1	4	3	2	1	1	3	1	2	2	2	0	0	111	109	1	NA	1	1	2	2	1	1	2	0	0	1	39.7	1	1	1	1
12266	2	2	3	1661.3	1706	37.3	29.82	49	1	1	3	NA	1	0	NA	2	2	2	2	NA	NA	218	217	1	1	NA	1	2	2	1	1	2	0	0	0	37.3	1	1	1	1
12268	2	2	3	1260.0	1251	39.7	32.42	50	1	4	2	4.44	1	0	NA	1	2	2	2	NA	NA	211	210	1	2	2	1	2	2	1	1	2	0	0	0	39.7	1	1	1	1
12272	2	1	NA	2215.5	2757	68.2	25.91	69	2	3	2	1.82	2	0	NA	2	2	2	2	NA	NA	222	221	2	1	1	2	3	3	2	2	3	0	0	0	68.2	1	1	2	2
12276	2	2	3	0.1	1261	92	26.17	69	2	4	2	0.83	3	1	10	1	2	2	2	0	1	200	200	2	1	0	3	0	0	3	3	0	0	0	0	92	1	1	3	3
12284	2	2	3	2936.5	1500	65.8	31.65	54	1	3	3	5	1	0	NA	2	2	2	2	NA	NA	218	217	1	2	2	2	3	3	2	2	3	0	0	0	65.8	1	1	2	2
12294	2	3	1	0.1	1327	70.6	28.53	55	2	5	2	5	2	0	NA	1	2	1	2	NA	NA	213	213	2	1	2	2	3	3	2	2	3	0	0	0	70.6	1	1	2	2
12297	2	2	3	0.1	1995	73	34.53	56	1	3	1	1.81	1	1	1	1	2	2	2	0	0	204	203	1	2	1	2	3	3	2	2	3	1	0	0	73	1	1	2	2
12304	2	2	3	708.8	2230	53.9	23.67	40	2	5	3	4.12	1	0	NA	2	2	2	2	NA	NA	206	206	1	0	2	2	3	3	2	2	3	0	0	0	53.9	1	1	2	2
12308	2	1	3	3255.0	995	92	21.59	47	1	3	3	5	1	0	NA	2	2	2	2	NA	NA	226	224	1	0	2	3	0	0	3	3	0	0	0	0	92	1	1	3	3
12313	2	1	3	1519.0	1456	35	47.61	60	1	4	3	5	1	1	7	2	2	2	2	1	0	191	191	1	2	2	1	2	2	1	1	2	0	0	0	35	1	1	1	1
12319	2	3	1	65.3	2668	25.5	31.83	47	2	1	1	1.61	1	0	NA	1	2	2	2	NA	NA	211	210	1	2	1	0	1	2	1	1	2	0	0	0	25.5	1	1	1	1
12322	2	1	NA	0.1	1725	63.5	41.94	57	2	4	3	5	1	0	NA	1	2	2	2	NA	NA	216	215	1	2	2	2	3	3	2	2	3	0	0	0	63.5	1	1	2	2
12326	2	2	3	3003.0	2255	61.1	37.49	70	1	3	2	4.82	1	0	NA	2	2	2	2	NA	NA	225	224	1	2	2	2	3	3	2	2	3	0	0	0	61.1	1	1	2	2
12329	2	1	3	294.0	1349	44.4	32.51	58	2	1	1	1.17	1	1	3	2	1	2	1	1	1	85	84	1	2	0	1	2	2	1	1	2	0	0	1	44.4	1	1	1	1
12331	2	2	1	0.1	1912	68.2	22.25	64	1	3	2	2.07	1	1	3	2	2	2	2	0	0	85	85	1	0	1	2	3	3	2	2	3	0	0	1	68.2	1	1	2	2
12334	2	1	NA	0.1	1778	53.9	27.09	54	2	3	3	2.05	4	0	NA	1	2	2	2	NA	NA	219	218	2	1	1	2	3	3	2	2	3	0	0	0	53.9	1	1	2	2
12338	2	9999	2	0.1	1992	35	31.64	43	2	1	1	NA	1	0	NA	2	2	2	2	NA	NA	218	217	1	2	NA	1	2	2	1	1	2	0	0	0	35	1	1	1	1
12348	2	2	3	220.5	NA	53.9	NA	66	1	3	3	NA	6	1	5	1	2	2	1	0	1	15	14	1	NA	NA	2	3	3	2	2	3	1	0	0	53.9	1	1	2	2
12352	2	3	3	0.1	1508	44.4	30.95	60	1	1	1	0.82	1	1	2	1	2	2	2	1	1	203	202	1	2	0	1	2	2	1	1	2	0	1	0	44.4	1	1	1	1
12361	2	1	2	0.1	1674	49.2	48.45	40	2	3	2	5	3	0	NA	1	2	2	2	NA	NA	211	211	2	2	2	1	2	2	1	1	2	0	0	0	49.2	1	1	1	1
12369	2	3	2	0.1	2408	35	46.5	56	2	2	2	2.07	6	0	NA	2	2	2	2	NA	NA	216	215	1	2	1	1	2	2	1	1	2	0	0	0	35	1	1	1	1
12371	2	2	3	0.1	2182	25.5	32.85	62	1	4	2	3.9	2	1	1	1	1	2	2	1	0	145	144	2	2	2	0	1	2	1	1	2	1	0	0	25.5	1	1	1	1
12372	2	2	1	0.1	2296	73	40.33	53	1	3	3	NA	1	1	2	2	2	2	2	0	0	118	118	1	2	NA	2	3	3	2	2	3	0	1	0	73	1	1	2	2
12376	2	1	2	0.1	634	53.9	25.83	61	2	1	1	1.29	4	0	NA	2	1	2	2	NA	NA	220	219	2	1	0	2	3	3	2	2	3	0	0	0	53.9	1	1	2	2
12379	2	3	1	0.1	1595	94.4	37.68	64	1	3	1	1.21	1	0	NA	2	2	2	2	NA	NA	221	221	1	2	0	3	0	0	3	3	0	0	0	0	94.4	1	1	3	3
12381	2	2	1	0.1	1896	53.9	42.68	62	2	1	1	5	2	0	NA	2	2	2	2	NA	NA	211	210	2	2	2	2	3	3	2	2	3	0	0	0	53.9	1	1	2	2
12382	2	1	NA	700.0	1504	68.2	26.11	46	1	3	3	5	1	0	NA	2	2	2	2	NA	NA	228	227	1	1	2	2	3	3	2	2	3	0	0	0	68.2	1	1	2	2
12385	2	3	2	304.5	2860	35	33	57	2	3	3	5	1	0	NA	2	2	2	2	NA	NA	220	219	1	2	2	1	2	2	1	1	2	0	0	0	35	1	1	1	1
12391	2	2	3	322.6	1574	75.4	27.75	64	1	3	2	5	1	0	NA	2	2	2	2	NA	NA	206	206	1	1	2	3	0	0	3	3	0	0	0	0	75.4	1	1	3	3
12403	2	3	1	0.1	2476	20.7	54.65	47	2	1	3	2.14	1	1	10	1	1	2	2	0	0	110	108	1	2	1	0	1	1	0	0	1	0	0	0	20.7	1	1	0	0
12404	2	2	1	0.1	897	39.7	42.2	65	1	3	2	1.47	2	1	1	1	1	2	2	0	0	55	55	2	2	1	1	2	2	1	1	2	1	0	0	39.7	1	1	1	1
12421	2	1	3	2473.3	2518	73	30.86	58	1	1	3	5	1	0	NA	2	2	2	2	NA	NA	213	213	1	2	2	2	3	3	2	2	3	0	0	0	73	1	1	2	2
12426	2	1	NA	0.1	3455	63.5	37.81	65	1	4	3	5	1	1	1	1	2	1	2	0	0	170	170	1	2	2	2	3	3	2	2	3	1	0	0	63.5	1	1	2	2
12427	2	2	2	441.0	3154	51.6	26.51	42	1	1	3	1.47	6	1	4	2	2	2	2	0	1	68	66	1	1	1	2	3	3	2	2	3	0	0	0	51.6	1	1	2	2
12428	2	1	NA	49.0	1148	63.5	39.76	51	2	3	2	0.11	2	1	10	2	2	2	2	0	1	162	161	2	2	0	2	3	3	2	2	3	0	0	0	63.5	1	1	2	2
12443	2	2	3	257.3	1491	46.8	19.76	69	2	1	3	2.26	2	1	2	2	2	2	2	0	0	23	23	2	0	1	1	2	2	1	1	2	0	1	0	46.8	1	1	1	1
12451	2	1	3	1386.0	2892	68.2	28.58	57	1	3	3	5	6	0	NA	1	2	2	2	NA	NA	220	219	1	1	2	2	3	3	2	2	3	0	0	0	68.2	1	1	2	2
12454	2	3	NA	2212.0	NA	96.7	28.12	47	1	3	3	5	1	0	NA	2	2	2	2	NA	NA	222	221	1	1	2	3	0	0	3	3	0	0	0	0	96.7	1	1	3	3
12457	2	3	2	378.0	4832	44.4	41.25	40	2	1	1	3.4	1	0	NA	2	2	2	2	NA	NA	220	220	1	2	1	1	2	2	1	1	2	0	0	0	44.4	1	1	1	1
12458	2	1	3	336.0	1525	104	21.19	50	2	3	3	5	5	0	NA	2	2	2	2	NA	NA	205	205	2	0	2	3	0	0	3	4	4	0	0	0	104	1	1	3	3
12459	2	1	1	0.1	2683	113	31.44	40	2	2	1	2.01	5	0	NA	2	1	2	2	NA	NA	210	209	2	2	1	3	0	0	3	4	4	0	0	0	113	1	1	3	3
12468	2	1	NA	122.5	1767	49.2	35.21	45	2	4	3	5	5	1	2	1	3	2	2	0	0	162	161	2	2	2	1	2	2	1	1	2	0	1	0	49.2	1	1	1	1
12469	2	1	2	0.1	1712	94.4	31.81	46	2	3	3	2.73	1	0	NA	2	2	2	2	NA	NA	228	227	1	2	1	3	0	0	3	3	0	0	0	0	94.4	1	1	3	3
12480	2	1	2	0.1	2557	56.3	24.98	66	2	2	3	5	2	0	NA	1	1	2	2	NA	NA	211	210	2	0	2	2	3	3	2	2	3	0	0	0	56.3	1	1	2	2
12481	2	2	3	35.0	1924	70.6	26.78	55	2	3	3	5	1	0	NA	2	2	2	2	NA	NA	225	225	1	1	2	2	3	3	2	2	3	0	0	0	70.6	1	1	2	2
12484	2	3	3	0.1	2644	30.2	29.12	62	1	2	3	NA	1	1	2	1	2	2	2	0	0	143	142	1	1	NA	1	2	2	1	1	2	0	1	0	30.2	1	1	1	1
12491	2	2	3	63.0	2678	80.1	28.35	49	1	3	3	3.01	1	0	NA	2	2	2	2	NA	NA	224	224	1	1	1	3	0	0	3	3	0	0	0	0	80.1	1	1	3	3
12496	2	3	3	0.1	2082	84.9	30.64	41	1	3	2	3.31	1	0	NA	2	2	2	2	NA	NA	211	210	1	2	1	3	0	0	3	3	0	0	0	0	84.9	1	1	3	3
12510	2	2	3	1059.3	968	35	23.26	65	2	3	3	3.96	2	0	NA	2	2	1	2	NA	NA	205	204	2	0	2	1	2	2	1	1	2	0	0	0	35	1	1	1	1
12511	2	2	2	1652.0	2086	53.9	30.14	69	1	3	3	5	2	1	2	1	2	2	2	0	0	41	41	2	2	2	2	3	3	2	2	3	0	1	0	53.9	1	1	2	2
12514	2	1	2	982.3	3239	44.4	27.51	40	1	4	2	4.35	1	0	NA	2	2	2	2	NA	NA	228	228	1	1	2	1	2	2	1	1	2	0	0	0	44.4	1	1	1	1
12515	2	1	NA	0.1	2448	53.9	37.36	50	2	1	1	0.86	1	0	NA	2	1	2	2	NA	NA	207	205	1	2	0	2	3	3	2	2	3	0	0	0	53.9	1	1	2	2
12518	2	2	3	840.0	3078	65.8	30.66	45	1	1	1	4.61	1	0	NA	2	2	2	2	NA	NA	218	217	1	2	2	2	3	3	2	2	3	0	0	0	65.8	1	1	2	2
12521	2	2	1	3654.0	1470	137	20.09	46	2	3	3	5	1	0	NA	2	2	2	2	NA	NA	205	203	1	0	2	3	0	0	3	4	4	0	0	0	137	1	1	3	3
12547	2	3	2	16905.0	NA	73	24.02	46	1	1	1	1.06	5	1	2	2	2	2	2	0	0	200	199	2	0	0	2	3	3	2	2	3	0	1	0	73	1	1	2	2
12550	2	3	3	1307.3	1584	25.5	50.41	48	1	4	3	5	1	1	10	1	2	2	2	0	0	58	57	1	2	2	0	1	2	1	1	2	0	0	0	25.5	1	1	1	1
12553	2	2	3	1844.5	2419	51.6	24.47	64	2	3	1	1.79	3	0	NA	2	2	2	2	NA	NA	207	206	2	0	1	2	3	3	2	2	3	0	0	0	51.6	1	1	2	2
12556	2	2	2	0.1	2330	58.7	29.96	54	1	3	2	5	1	0	NA	2	2	2	2	NA	NA	220	219	1	1	2	2	3	3	2	2	3	0	0	0	58.7	1	1	2	2
12560	2	3	3	896.0	2490	39.7	24.34	70	1	3	3	2	1	1	3	2	2	2	2	0	0	134	134	1	0	1	1	2	2	1	1	2	0	0	1	39.7	1	1	1	1
12566	2	1	NA	1866.7	1825	92	NA	53	1	3	3	5	3	0	NA	1	2	2	2	NA	NA	220	218	2	NA	2	3	0	0	3	3	0	0	0	0	92	1	1	3	3
12570	2	2	1	0.1	1172	65.8	30.74	55	1	3	3	3.18	1	1	2	2	2	2	2	0	0	209	209	1	2	1	2	3	3	2	2	3	0	1	0	65.8	1	1	2	2
12571	2	1	3	0.1	8450	32.6	27.76	44	1	4	1	1.5	1	1	7	2	1	2	2	1	0	199	198	1	1	1	1	2	2	1	1	2	0	0	0	32.6	1	1	1	1
12572	2	2	3	408.3	3272	49.2	27.05	65	1	3	3	5	1	0	NA	1	2	2	2	NA	NA	221	220	1	1	2	1	2	2	1	1	2	0	0	0	49.2	1	1	1	1
12573	2	2	3	0.1	4023	51.6	26.29	44	1	4	1	2.26	1	0	NA	2	2	2	2	NA	NA	227	226	1	1	1	2	3	3	2	2	3	0	0	0	51.6	1	1	2	2
12595	2	1	2	28.0	3087	44.4	21.13	45	1	3	3	4.66	1	0	NA	2	2	2	2	NA	NA	219	218	1	0	2	1	2	2	1	1	2	0	0	0	44.4	1	1	1	1
12596	2	3	1	896.0	2359	106	27.27	67	1	3	1	1.34	1	0	NA	2	2	2	2	NA	NA	222	221	1	1	1	3	0	0	3	4	4	0	0	0	106	1	1	3	3
12610	2	1	NA	2752.2	806	77.7	29.95	70	2	3	1	2.58	1	0	NA	2	2	2	2	NA	NA	227	226	1	1	1	3	0	0	3	3	0	0	0	0	77.7	1	1	3	3
12612	2	1	NA	0.1	1743	30.2	28.74	43	2	4	1	2.27	1	0	NA	2	2	2	2	NA	NA	222	221	1	1	1	1	2	2	1	1	2	0	0	0	30.2	1	1	1	1
12617	2	2	1	0.1	2033	70.6	39.94	65	1	3	3	1.23	1	1	2	1	1	2	2	0	0	87	86	1	2	0	2	3	3	2	2	3	0	1	0	70.6	1	1	2	2
12618	2	1	3	651.0	1914	75.4	38.18	62	2	3	3	4.82	1	0	NA	2	2	2	2	NA	NA	225	224	1	2	2	3	0	0	3	3	0	0	0	0	75.4	1	1	3	3
12619	2	3	3	1512.0	2725	42	36.58	44	2	1	3	5	1	0	NA	1	2	2	2	NA	NA	217	216	1	2	2	1	2	2	1	1	2	0	0	0	42	1	1	1	1
12622	2	1	2	0.1	2300	37.3	28.7	62	2	1	3	4.25	4	0	NA	2	2	2	2	NA	NA	211	210	2	1	2	1	2	2	1	1	2	0	0	0	37.3	1	1	1	1
12624	2	2	3	1239.0	722	70.6	30.54	70	1	1	3	5	1	0	NA	2	2	2	2	NA	NA	217	216	1	2	2	2	3	3	2	2	3	0	0	0	70.6	1	1	2	2
12628	2	3	3	0.1	3146	75.4	24.7	44	1	1	1	1.89	1	0	NA	2	2	2	2	NA	NA	219	219	1	0	1	3	0	0	3	3	0	0	0	0	75.4	1	1	3	3
12635	2	2	NA	0.1	NA	37.3	31.92	40	1	3	2	0.71	1	0	NA	2	1	2	2	NA	NA	226	225	1	2	0	1	2	2	1	1	2	0	0	0	37.3	1	1	1	1
12651	2	1	2	1468.3	824	51.6	23.76	60	2	5	2	1.92	3	0	NA	1	1	2	2	NA	NA	227	227	2	0	1	2	3	3	2	2	3	0	0	0	51.6	1	1	2	2
12652	2	2	3	0.1	1866	51.6	31.98	60	2	1	1	1.72	5	0	NA	2	2	2	2	NA	NA	220	219	2	2	1	2	3	3	2	2	3	0	0	0	51.6	1	1	2	2
12655	2	1	NA	0.1	1102	51.6	25.57	70	2	4	2	1.08	1	0	NA	1	2	2	2	NA	NA	221	220	1	1	0	2	3	3	2	2	3	0	0	0	51.6	1	1	2	2
12657	2	1	NA	217.0	2237	46.8	34.63	56	2	3	3	3.63	1	0	NA	1	2	2	2	NA	NA	226	225	1	2	2	1	2	2	1	1	2	0	0	0	46.8	1	1	1	1
12659	2	2	3	1362.7	1943	75.4	23.08	50	2	3	3	5	1	0	NA	2	2	2	2	NA	NA	212	211	1	0	2	3	0	0	3	3	0	0	0	0	75.4	1	1	3	3
12664	2	1	3	0.1	1212	35	26.03	48	2	4	2	1.5	4	0	NA	1	1	2	2	NA	NA	205	204	2	1	1	1	2	2	1	1	2	0	0	0	35	1	1	1	1
12665	2	3	3	0.1	2456	118	27.33	51	2	1	1	2.54	1	1	10	2	2	2	2	0	0	122	120	1	1	1	3	0	0	3	4	4	0	0	0	118	1	1	3	3
12667	2	2	1	0.1	4057	39.7	23.67	52	1	4	2	4.89	4	0	NA	1	2	2	2	NA	NA	226	226	2	0	2	1	2	2	1	1	2	0	0	0	39.7	1	1	1	1
12668	2	2	1	0.1	367	51.6	28.77	53	2	3	2	1.13	1	1	3	1	2	1	2	0	0	35	33	1	1	0	2	3	3	2	2	3	0	0	1	51.6	1	1	2	2
12674	2	1	2	0.1	1152	56.3	26.88	65	2	3	2	5	1	1	2	2	2	2	2	0	0	46	45	1	1	2	2	3	3	2	2	3	0	1	0	56.3	1	1	2	2
12678	2	3	3	0.1	4013	23.1	27.54	45	2	4	1	NA	1	1	7	1	3	2	1	1	1	155	154	1	1	NA	0	1	1	0	0	1	0	0	0	23.1	1	1	0	0
12680	2	3	NA	147.0	1369	37.3	32.13	53	2	3	2	0.5	3	0	NA	1	1	2	2	NA	NA	217	216	2	2	0	1	2	2	1	1	2	0	0	0	37.3	1	1	1	1
12687	2	1	NA	0.1	1172	68.2	26.38	54	2	1	1	1.4	4	0	NA	2	2	2	2	NA	NA	207	206	2	1	1	2	3	3	2	2	3	0	0	0	68.2	1	1	2	2
12689	2	3	3	0.1	3318	61.1	23.08	42	1	4	2	3.79	6	0	NA	2	2	2	2	NA	NA	227	226	1	0	2	2	3	3	2	2	3	0	0	0	61.1	1	1	2	2
12693	2	3	1	0.1	4032	77.7	34.78	48	1	3	2	0.93	5	1	10	1	2	2	2	1	1	144	143	2	2	0	3	0	0	3	3	0	0	0	0	77.7	1	1	3	3
12696	2	1	NA	637.0	1378	49.2	27.37	66	1	3	2	1.26	1	1	10	1	1	2	2	0	0	80	79	1	1	0	1	2	2	1	1	2	0	0	0	49.2	1	1	1	1
12697	2	1	3	0.1	2267	23.1	23.31	59	1	4	1	1.41	2	1	5	1	1	2	2	0	1	24	23	2	0	1	0	1	1	0	0	1	1	0	0	23.1	1	1	0	0
12699	2	3	3	1448.4	2246	68.2	27.93	45	1	3	1	4.33	1	0	NA	1	2	2	2	NA	NA	227	225	1	1	2	2	3	3	2	2	3	0	0	0	68.2	1	1	2	2
12702	2	3	3	10.5	686	18.3	32.12	51	2	4	1	0.95	4	1	1	1	2	2	2	0	0	12	12	2	2	0	0	1	1	0	0	1	1	0	0	18.3	1	1	0	0
12706	2	1	2	18.7	1869	58.7	25.61	40	1	3	3	4.86	3	0	NA	1	2	2	2	NA	NA	207	206	2	1	2	2	3	3	2	2	3	0	0	0	58.7	1	1	2	2
12710	2	1	3	84.0	1237	56.3	34.17	44	1	3	3	5	3	0	NA	2	2	2	2	NA	NA	224	223	2	2	2	2	3	3	2	2	3	0	0	0	56.3	1	1	2	2
12714	2	2	2	2759.8	1739	58.7	22.98	60	2	3	3	5	1	0	NA	2	2	2	2	NA	NA	220	218	1	0	2	2	3	3	2	2	3	0	0	0	58.7	1	1	2	2
12716	2	3	3	0.1	1584	70.6	26.08	61	1	3	1	3.88	1	1	10	2	2	2	2	0	0	69	69	1	1	2	2	3	3	2	2	3	0	0	0	70.6	1	1	2	2
12723	2	2	3	882.0	2713	53.9	40.64	67	2	3	2	1.85	2	1	5	1	2	2	2	0	0	221	221	2	2	1	2	3	3	2	2	3	1	0	0	53.9	1	1	2	2
12735	2	1	2	3738.0	3171	37.3	21.24	56	1	3	3	5	3	0	NA	2	2	2	2	NA	NA	218	217	2	0	2	1	2	2	1	1	2	0	0	0	37.3	1	1	1	1
12748	2	1	3	196.0	1735	77.7	28.97	42	1	1	1	0.86	1	0	NA	1	1	2	2	NA	NA	209	208	1	1	0	3	0	0	3	3	0	0	0	0	77.7	1	1	3	3
12749	2	3	3	336.0	1287	53.9	20.61	47	2	3	3	4.81	1	0	NA	2	2	2	2	NA	NA	225	224	1	0	2	2	3	3	2	2	3	0	0	0	53.9	1	1	2	2
12750	2	1	2	828.3	2770	96.7	20.63	51	1	3	3	5	1	1	1	2	2	2	2	0	0	30	30	1	0	2	3	0	0	3	3	0	1	0	0	96.7	1	1	3	3
12753	2	2	3	5357.3	2232	51.6	29.53	54	1	3	3	5	9999	0	NA	2	2	2	2	NA	NA	206	205	9999	1	2	2	3	3	2	2	3	0	0	0	51.6	1	1	2	2
12754	2	2	3	0.1	4528	70.6	27.11	64	1	3	2	5	1	0	NA	2	2	2	2	NA	NA	219	217	1	1	2	2	3	3	2	2	3	0	0	0	70.6	1	1	2	2
12758	2	2	NA	0.1	3117	42	28.9	55	2	4	2	5	1	0	NA	1	2	2	2	NA	NA	213	213	1	1	2	1	2	2	1	1	2	0	0	0	42	1	1	1	1
12761	2	1	3	812.0	2608	101	29.2	41	1	3	3	5	3	0	NA	2	2	2	2	NA	NA	225	224	2	1	2	3	0	0	3	4	4	0	0	0	101	1	1	3	3
12767	2	2	3	367.5	556	68.2	27.28	62	2	3	2	5	1	0	NA	2	2	2	2	NA	NA	224	223	1	1	2	2	3	3	2	2	3	0	0	0	68.2	1	1	2	2
12770	2	1	2	0.1	1570	39.7	32.88	45	2	3	2	5	1	0	NA	1	2	2	2	NA	NA	222	222	1	2	2	1	2	2	1	1	2	0	0	0	39.7	1	1	1	1
12772	2	2	3	3892.0	1642	68.2	30.67	70	1	3	2	3.35	1	1	10	2	3	2	2	0	0	140	139	1	2	1	2	3	3	2	2	3	0	0	0	68.2	1	1	2	2
12773	2	1	1	0.1	1185	53.9	21.78	67	2	3	3	NA	2	0	NA	2	2	2	2	NA	NA	207	207	2	0	NA	2	3	3	2	2	3	0	0	0	53.9	1	1	2	2
12780	2	3	2	996.9	2376	35	22.39	44	1	4	3	1.36	4	0	NA	2	2	2	2	NA	NA	228	227	2	0	1	1	2	2	1	1	2	0	0	0	35	1	1	1	1
12785	2	3	3	0.1	1813	51.6	22.63	55	1	3	2	4.66	1	0	NA	2	2	2	2	NA	NA	224	223	1	0	2	2	3	3	2	2	3	0	0	0	51.6	1	1	2	2
12790	2	1	NA	490.0	NA	68.2	19.6	65	2	1	3	2.01	3	0	NA	2	2	2	1	NA	NA	220	218	2	0	1	2	3	3	2	2	3	0	0	0	68.2	1	1	2	2
12796	2	2	2	1501.5	NA	94.4	21.9	52	1	3	3	5	1	0	NA	2	2	2	2	NA	NA	224	224	1	0	2	3	0	0	3	3	0	0	0	0	94.4	1	1	3	3
12817	2	2	2	0.1	765	42	26.49	69	2	3	1	1.09	1	1	1	1	1	2	2	0	0	64	63	1	1	0	1	2	2	1	1	2	1	0	0	42	1	1	1	1
12819	2	1	NA	0.1	1517	53.9	NA	40	2	3	1	0.72	1	0	NA	2	2	2	2	NA	NA	216	215	1	NA	0	2	3	3	2	2	3	0	0	0	53.9	1	1	2	2
12824	2	3	1	0.1	3374	68.2	32.8	51	1	3	3	2.93	1	0	NA	2	2	2	2	NA	NA	224	224	1	2	1	2	3	3	2	2	3	0	0	0	68.2	1	1	2	2
12828	2	1	2	318.5	1456	56.3	27.99	70	1	3	1	0.9	1	1	6	1	2	2	2	0	0	196	195	1	1	0	2	3	3	2	2	3	0	0	0	56.3	1	1	2	2
12834	2	2	1	0.1	1482	27.9	27.56	70	2	1	1	0	2	0	NA	1	2	1	2	NA	NA	217	216	2	1	0	0	1	2	1	1	2	0	0	0	27.9	1	1	1	1
12835	2	3	2	0.1	2180	25.5	30.23	50	2	3	2	4.25	2	1	9	2	2	2	2	0	0	94	93	2	2	2	0	1	2	1	1	2	0	0	0	25.5	1	1	1	1
12838	2	1	2	597.3	1432	61.1	24.73	64	2	4	3	4.31	1	0	NA	1	2	2	2	NA	NA	211	210	1	0	2	2	3	3	2	2	3	0	0	0	61.1	1	1	2	2
12851	2	1	3	1281.0	3223	51.6	35.65	46	1	3	3	5	5	0	NA	1	2	2	2	NA	NA	205	203	2	2	2	2	3	3	2	2	3	0	0	0	51.6	1	1	2	2
12854	2	2	1	225.8	1434	65.8	24.9	42	1	3	3	2.66	1	0	NA	2	2	2	2	NA	NA	215	213	1	0	1	2	3	3	2	2	3	0	0	0	65.8	1	1	2	2
12859	2	3	3	5600.0	1349	73	40.4	46	1	3	1	1.13	1	0	NA	1	2	2	2	NA	NA	224	223	1	2	0	2	3	3	2	2	3	0	0	0	73	1	1	2	2
12860	2	1	1	995.8	1123	65.8	23.51	54	2	4	3	NA	1	1	2	2	2	2	2	0	0	85	85	1	0	NA	2	3	3	2	2	3	0	1	0	65.8	1	1	2	2
12867	2	2	2	0.1	1887	92	20.42	44	2	3	3	5	1	0	NA	2	2	2	2	NA	NA	210	209	1	0	2	3	0	0	3	3	0	0	0	0	92	1	1	3	3
12884	2	1	NA	168.0	NA	61.1	30.4	41	1	3	3	4.25	1	1	1	1	2	2	2	0	0	183	182	1	2	2	2	3	3	2	2	3	1	0	0	61.1	1	1	2	2
12885	2	1	2	1824.7	1346	80.1	26.92	47	2	5	3	3.4	1	0	NA	1	2	2	2	NA	NA	205	204	1	1	1	3	0	0	3	3	0	0	0	0	80.1	1	1	3	3
12890	2	2	1	0.1	3117	104	25.64	58	2	3	1	0.6	2	0	NA	1	2	2	2	NA	NA	222	222	2	1	0	3	0	0	3	4	4	0	0	0	104	1	1	3	3
12896	2	1	NA	0.1	1201	65.8	30.33	68	2	3	3	2.79	3	0	NA	2	2	2	2	NA	NA	223	222	2	2	1	2	3	3	2	2	3	0	0	0	65.8	1	1	2	2
12899	2	1	NA	0.1	1004	68.2	25.65	42	2	2	1	NA	5	0	NA	2	2	2	2	NA	NA	218	217	2	1	NA	2	3	3	2	2	3	0	0	0	68.2	1	1	2	2
12907	2	1	1	72.3	4477	23.1	65.41	41	2	4	1	0.48	4	0	NA	1	2	1	1	NA	NA	222	222	2	2	0	0	1	1	0	0	1	0	0	0	23.1	1	1	0	0
12926	2	1	1	8610.0	1093	56.3	29.81	46	1	4	3	1.65	1	0	NA	2	2	2	2	NA	NA	214	213	1	1	1	2	3	3	2	2	3	0	0	0	56.3	1	1	2	2
12930	2	3	3	588.0	3221	63.5	37.88	41	1	3	2	5	5	0	NA	1	2	1	2	NA	NA	211	209	2	2	2	2	3	3	2	2	3	0	0	0	63.5	1	1	2	2
12939	2	1	NA	280.0	NA	27.9	NA	42	2	2	1	0.42	1	0	NA	2	2	2	2	NA	NA	208	207	1	NA	0	0	1	2	1	1	2	0	0	0	27.9	1	1	1	1
12940	2	1	1	896.0	1089	80.1	22.29	43	1	4	2	2.87	1	0	NA	2	2	2	2	NA	NA	229	229	1	0	1	3	0	0	3	3	0	0	0	0	80.1	1	1	3	3
12943	2	2	2	701.8	1949	68.2	28.06	50	2	3	3	5	1	1	2	2	2	2	2	0	0	123	122	1	1	2	2	3	3	2	2	3	0	1	0	68.2	1	1	2	2
12945	2	1	NA	0.1	1660	84.9	31.36	62	2	3	2	2.01	2	0	NA	2	2	2	2	NA	NA	214	213	2	2	1	3	0	0	3	3	0	0	0	0	84.9	1	1	3	3
12953	2	1	1	0.1	1515	68.2	25.32	50	1	5	3	NA	1	0	NA	1	3	2	2	NA	NA	208	206	1	1	NA	2	3	3	2	2	3	0	0	0	68.2	1	1	2	2
12960	2	3	3	0.1	2076	73	33.19	53	2	3	3	4.78	1	0	NA	1	2	2	2	NA	NA	220	219	1	2	2	2	3	3	2	2	3	0	0	0	73	1	1	2	2
12962	2	1	3	444.5	2945	51.6	27.19	67	1	3	3	5	5	0	NA	2	2	2	2	NA	NA	219	218	2	1	2	2	3	3	2	2	3	0	0	0	51.6	1	1	2	2
12963	2	1	2	1459.5	2274	30.2	22.82	60	1	5	3	3.45	1	0	NA	2	1	2	2	NA	NA	216	215	1	0	1	1	2	2	1	1	2	0	0	0	30.2	1	1	1	1
12965	2	3	3	4314.3	1769	87.3	33.12	60	1	3	2	5	1	0	NA	2	2	2	2	NA	NA	224	223	1	2	2	3	0	0	3	3	0	0	0	0	87.3	1	1	3	3
12973	2	1	3	973.0	3184	44.4	47.94	45	1	3	3	NA	4	1	10	2	2	2	2	1	1	169	168	2	2	NA	1	2	2	1	1	2	0	0	0	44.4	1	1	1	1
12974	2	1	2	1190.0	2862	56.3	26.62	68	1	1	3	5	1	0	NA	2	2	2	2	NA	NA	211	210	1	1	2	2	3	3	2	2	3	0	0	0	56.3	1	1	2	2
12975	2	1	2	1008.0	604	49.2	38.85	53	2	3	3	5	1	0	NA	2	2	2	2	NA	NA	212	211	1	2	2	1	2	2	1	1	2	0	0	0	49.2	1	1	1	1
12977	2	3	1	0.1	2173	56.3	23.65	61	1	4	2	2.51	1	1	8	2	1	2	2	0	0	195	194	1	0	1	2	3	3	2	2	3	0	0	0	56.3	1	1	2	2
12979	2	2	2	137.7	2014	53.9	28.96	62	1	4	2	2.51	1	0	NA	1	3	2	2	NA	NA	227	226	1	1	1	2	3	3	2	2	3	0	0	0	53.9	1	1	2	2
12980	2	1	2	1144.5	2728	75.4	23.39	59	2	3	3	5	3	0	NA	2	2	2	2	NA	NA	217	216	2	0	2	3	0	0	3	3	0	0	0	0	75.4	1	1	3	3
12981	2	3	3	504.0	2502	27.9	26.59	56	1	1	3	1.59	1	1	7	1	1	1	2	1	0	59	58	1	1	1	0	1	2	1	1	2	0	0	0	27.9	1	1	1	1
12982	2	1	NA	1102.5	NA	35	22.05	40	2	4	1	0.01	1	0	NA	2	2	2	2	NA	NA	227	226	1	0	0	1	2	2	1	1	2	0	0	0	35	1	1	1	1
12983	2	1	3	1286.8	1973	46.8	27.32	51	2	3	3	5	1	0	NA	2	2	2	2	NA	NA	211	211	1	1	2	1	2	2	1	1	2	0	0	0	46.8	1	1	1	1
12991	2	3	2	2212.0	2772	111	31.04	44	2	3	1	NA	1	0	NA	2	2	2	2	NA	NA	222	221	1	2	NA	3	0	0	3	4	4	0	0	0	111	1	1	3	3
12993	2	1	3	185.5	2464	87.3	27.81	68	1	3	3	3.94	1	0	NA	2	2	1	2	NA	NA	217	216	1	1	2	3	0	0	3	3	0	0	0	0	87.3	1	1	3	3
12994	2	2	3	196.0	2264	44.4	30.05	54	2	4	2	2.26	3	0	NA	1	2	2	2	NA	NA	227	227	2	2	1	1	2	2	1	1	2	0	0	0	44.4	1	1	1	1
13004	2	1	NA	0.1	877	30.2	NA	66	2	4	1	NA	2	0	NA	1	2	2	2	NA	NA	229	227	2	NA	NA	1	2	2	1	1	2	0	0	0	30.2	1	1	1	1
13015	2	3	2	7695.3	1255	87.3	29.83	53	1	3	3	3.16	3	0	NA	2	2	2	2	NA	NA	213	213	2	1	1	3	0	0	3	3	0	0	0	0	87.3	1	1	3	3
13017	2	1	1	1522.5	1205	44.4	33.28	70	1	3	2	4.16	1	0	NA	2	2	2	2	NA	NA	225	225	1	2	2	1	2	2	1	1	2	0	0	0	44.4	1	1	1	1
13025	2	2	3	2468.7	3406	30.2	25.11	44	1	4	3	5	1	0	NA	2	2	2	2	NA	NA	226	224	1	1	2	1	2	2	1	1	2	0	0	0	30.2	1	1	1	1
13041	2	1	2	84.0	1450	46.8	23.79	66	2	1	1	1.01	1	0	NA	2	2	NA	2	NA	NA	226	226	1	0	0	1	2	2	1	1	2	0	0	0	46.8	1	1	1	1
13045	2	3	NA	0.1	NA	111	NA	41	1	3	2	NA	6	1	2	2	2	2	2	0	0	162	160	1	NA	NA	3	0	0	3	4	4	0	1	0	111	1	1	3	3
13050	2	1	1	987.0	1213	123	18.5	42	2	3	3	5	1	0	NA	2	2	2	2	NA	NA	218	217	1	0	2	3	0	0	3	4	4	0	0	0	123	1	1	3	3
13056	2	1	NA	0.1	1041	27.9	31.4	70	2	1	1	2.35	1	1	10	1	1	2	2	0	0	58	58	1	2	1	0	1	2	1	1	2	0	0	0	27.9	1	1	1	1
13059	2	2	1	0.1	980	44.4	36.09	43	1	4	1	1.16	1	0	NA	1	2	2	1	NA	NA	226	226	1	2	0	1	2	2	1	1	2	0	0	0	44.4	1	1	1	1
13060	2	3	2	336.0	1721	113	27.26	46	1	3	3	3.18	1	0	NA	2	2	2	2	NA	NA	221	219	1	1	1	3	0	0	3	4	4	0	0	0	113	1	1	3	3
13061	2	1	3	318.5	2992	49.2	26.19	44	1	1	1	2.53	1	0	NA	2	2	2	2	NA	NA	220	219	1	1	1	1	2	2	1	1	2	0	0	0	49.2	1	1	1	1
13066	2	1	1	0.1	627	75.4	35.34	66	2	1	1	1.03	1	0	NA	1	2	2	2	NA	NA	212	212	1	2	0	3	0	0	3	3	0	0	0	0	75.4	1	1	3	3
13073	2	3	3	0.1	2827	32.6	NA	55	1	4	3	4.07	3	0	NA	2	2	2	2	NA	NA	229	228	2	NA	2	1	2	2	1	1	2	0	0	0	32.6	1	1	1	1
13075	2	2	3	5376.0	2800	101	28.74	65	1	1	2	3.01	1	0	NA	2	2	2	2	NA	NA	212	211	1	1	1	3	0	0	3	4	4	0	0	0	101	1	1	3	3
13078	2	1	3	2053.3	2823	63.5	25.47	42	2	3	3	5	1	0	NA	2	2	2	2	NA	NA	213	212	1	1	2	2	3	3	2	2	3	0	0	0	63.5	1	1	2	2
13082	2	1	2	1613.5	1263	82.5	25.76	48	2	3	3	3.02	3	0	NA	2	2	2	2	NA	NA	207	206	2	1	1	3	0	0	3	3	0	0	0	0	82.5	1	1	3	3
13096	2	1	NA	0.1	NA	65.8	NA	50	2	5	3	3.16	6	0	NA	1	1	2	2	NA	NA	218	218	1	NA	1	2	3	3	2	2	3	0	0	0	65.8	1	1	2	2
13097	2	3	3	106.2	3000	44.4	42.99	50	2	1	1	2.76	3	0	NA	1	1	2	2	NA	NA	226	226	2	2	1	1	2	2	1	1	2	0	0	0	44.4	1	1	1	1
13100	2	2	3	10010.0	3754	65.8	33.46	55	1	3	3	NA	1	1	10	1	2	1	2	0	0	216	215	1	2	NA	2	3	3	2	2	3	0	0	0	65.8	1	1	2	2
13116	2	3	1	3556.0	2759	39.7	27.02	42	1	5	3	4.25	1	1	5	2	2	2	2	0	0	203	202	1	1	2	1	2	2	1	1	2	1	0	0	39.7	1	1	1	1
13117	2	1	2	56.0	1981	30.2	27.84	41	2	1	1	1.73	1	0	NA	2	2	2	2	NA	NA	211	210	1	1	1	1	2	2	1	1	2	0	0	0	30.2	1	1	1	1
13123	2	3	3	2182.8	3142	84.9	31.17	43	1	3	2	5	1	0	NA	2	2	2	2	NA	NA	210	209	1	2	2	3	0	0	3	3	0	0	0	0	84.9	1	1	3	3
13139	2	2	3	0.1	1949	65.8	29.9	44	2	3	3	1.73	6	0	NA	1	2	2	2	NA	NA	211	210	1	1	1	2	3	3	2	2	3	0	0	0	65.8	1	1	2	2
13141	2	1	NA	0.1	NA	46.8	NA	54	2	3	2	3.35	1	0	NA	1	2	2	2	NA	NA	217	217	1	NA	1	1	2	2	1	1	2	0	0	0	46.8	1	1	1	1
13142	2	2	1	2940.0	2407	73	27.31	70	1	3	2	0.68	3	1	2	1	1	2	2	0	0	54	53	2	1	0	2	3	3	2	2	3	0	1	0	73	1	1	2	2
13146	2	1	1	0.1	1633	35	44.22	65	2	1	1	1.72	1	0	NA	1	2	2	2	NA	NA	209	207	1	2	1	1	2	2	1	1	2	0	0	0	35	1	1	1	1
13148	2	3	2	1680.0	1617	61.1	18.51	43	1	3	3	1.21	1	1	10	2	2	2	2	0	0	149	147	1	0	0	2	3	3	2	2	3	0	0	0	61.1	1	1	2	2
13149	2	3	3	220.5	958	77.7	28.31	41	2	3	2	3.97	1	0	NA	1	2	2	1	NA	NA	205	204	1	1	2	3	0	0	3	3	0	0	0	0	77.7	1	1	3	3
13163	2	1	3	1596.0	3340	80.1	30.47	40	1	3	3	3.63	1	0	NA	2	2	2	2	NA	NA	219	217	1	2	2	3	0	0	3	3	0	0	0	0	80.1	1	1	3	3
13166	2	1	2	1641.5	1682	44.4	29.29	45	2	4	3	5	1	0	NA	2	2	2	2	NA	NA	215	215	1	1	2	1	2	2	1	1	2	0	0	0	44.4	1	1	1	1
13169	2	2	1	990.5	2292	89.6	46.33	68	2	3	2	1.86	2	1	10	2	1	2	2	0	0	81	81	2	2	1	3	0	0	3	3	0	0	0	0	89.6	1	1	3	3
13178	2	1	2	2173.5	2618	89.6	26.65	69	1	1	3	3.35	1	0	NA	2	2	2	2	NA	NA	226	224	1	1	1	3	0	0	3	3	0	0	0	0	89.6	1	1	3	3
13194	2	1	3	336.0	1755	35	NA	46	2	5	3	5	1	0	NA	1	2	2	2	NA	NA	205	204	1	NA	2	1	2	2	1	1	2	0	0	0	35	1	1	1	1
13202	2	1	2	8844.5	1985	35	25.08	53	1	3	3	5	3	0	NA	1	2	1	2	NA	NA	207	206	2	1	2	1	2	2	1	1	2	0	0	0	35	1	1	1	1
13203	2	3	1	325.5	1460	77.7	18.97	60	2	3	3	3.1	1	1	2	2	2	2	2	0	0	197	197	1	0	1	3	0	0	3	3	0	0	1	0	77.7	1	1	3	3
13205	2	1	3	612.5	1856	56.3	24.93	68	2	3	3	3.73	1	0	NA	1	2	2	2	NA	NA	227	226	1	0	2	2	3	3	2	2	3	0	0	0	56.3	1	1	2	2
13207	2	2	2	3542.0	1243	77.7	33.2	50	2	3	1	1.16	3	1	2	1	2	2	2	0	0	50	50	2	2	0	3	0	0	3	3	0	0	1	0	77.7	1	1	3	3
13208	2	1	1	0.1	2211	63.5	22.11	54	2	3	3	3.88	1	0	NA	1	2	2	2	NA	NA	213	212	1	0	2	2	3	3	2	2	3	0	0	0	63.5	1	1	2	2
13215	2	2	3	908.3	2088	51.6	30.08	59	2	3	2	5	1	0	NA	1	2	2	2	NA	NA	219	218	1	2	2	2	3	3	2	2	3	0	0	0	51.6	1	1	2	2
13216	2	1	NA	0.1	888	51.6	NA	66	2	1	1	0.84	1	0	NA	2	2	2	1	NA	NA	212	211	1	NA	0	2	3	3	2	2	3	0	0	0	51.6	1	1	2	2
13217	2	2	3	0.1	3811	56.3	29.74	44	1	1	3	4.78	1	0	NA	2	2	2	2	NA	NA	219	218	1	1	2	2	3	3	2	2	3	0	0	0	56.3	1	1	2	2
13225	2	1	3	0.1	1769	68.2	24.72	68	2	1	3	1.88	1	0	NA	2	2	2	2	NA	NA	226	225	1	0	1	2	3	3	2	2	3	0	0	0	68.2	1	1	2	2
13227	2	2	2	0.1	NA	68.2	26.26	46	1	1	1	1.66	1	0	NA	1	2	2	2	NA	NA	214	211	1	1	1	2	3	3	2	2	3	0	0	0	68.2	1	1	2	2
13231	2	1	3	1018.5	2730	92	21.45	66	1	3	2	5	1	1	10	2	2	2	2	0	0	188	188	1	0	2	3	0	0	3	3	0	0	0	0	92	1	1	3	3
13235	2	2	3	210.0	2663	61.1	27.61	52	1	3	1	5	1	0	NA	1	2	1	2	NA	NA	206	205	1	1	2	2	3	3	2	2	3	0	0	0	61.1	1	1	2	2
13237	2	1	2	0.1	1531	27.9	30.33	43	2	4	3	2.51	3	0	NA	1	1	2	2	NA	NA	227	226	2	2	1	0	1	2	1	1	2	0	0	0	27.9	1	1	1	1
13241	2	1	2	0.1	2131	75.4	28.7	66	2	4	3	5	1	0	NA	1	2	2	2	NA	NA	211	211	1	1	2	3	0	0	3	3	0	0	0	0	75.4	1	1	3	3
13242	2	3	3	0.1	2181	53.9	31.78	44	2	4	1	5	3	1	10	1	2	2	2	0	0	178	177	2	2	2	2	3	3	2	2	3	0	0	0	53.9	1	1	2	2
13244	2	3	3	2744.0	1419	73	21.3	49	1	5	3	2.27	1	0	NA	2	1	2	2	NA	NA	226	224	1	0	1	2	3	3	2	2	3	0	0	0	73	1	1	2	2
13245	2	2	3	0.1	2297	87.3	23.01	45	2	3	3	3.42	1	0	NA	2	2	2	2	NA	NA	219	219	1	0	1	3	0	0	3	3	0	0	0	0	87.3	1	1	3	3
13248	2	1	NA	24.5	990	46.8	33.73	54	2	3	3	0.76	3	0	NA	1	2	2	2	NA	NA	217	216	2	2	0	1	2	2	1	1	2	0	0	0	46.8	1	1	1	1
13254	2	1	1	556.5	1423	63.5	28.83	62	2	4	3	5	1	0	NA	2	2	2	2	NA	NA	228	227	1	1	2	2	3	3	2	2	3	0	0	0	63.5	1	1	2	2
13258	2	3	1	393.2	2750	65.8	38.82	48	1	3	1	1.3	3	0	NA	2	2	2	2	NA	NA	224	223	2	2	1	2	3	3	2	2	3	0	0	0	65.8	1	1	2	2
13260	2	2	3	4200.0	818	58.7	25.31	56	1	2	1	0.68	1	0	NA	2	2	2	2	NA	NA	212	211	1	1	0	2	3	3	2	2	3	0	0	0	58.7	1	1	2	2
13270	2	1	NA	1496.8	2361	56.3	29.54	51	2	3	3	NA	1	0	NA	2	2	2	2	NA	NA	222	221	1	1	NA	2	3	3	2	2	3	0	0	0	56.3	1	1	2	2
13273	2	2	3	0.1	2222	51.6	24.21	66	1	4	3	4.06	3	0	NA	1	2	2	2	NA	NA	226	225	2	0	2	2	3	3	2	2	3	0	0	0	51.6	1	1	2	2
13274	2	1	NA	189.0	2392	39.7	22.86	42	2	1	1	0.59	5	0	NA	2	2	2	2	NA	NA	212	212	2	0	0	1	2	2	1	1	2	0	0	0	39.7	1	1	1	1
13283	2	1	NA	373.3	2608	65.8	30.16	43	1	1	3	2.11	1	0	NA	2	3	2	2	NA	NA	223	222	1	2	1	2	3	3	2	2	3	0	0	0	65.8	1	1	2	2
13284	2	1	NA	0.1	1282	37.3	34.27	64	2	3	1	NA	2	0	NA	1	2	2	2	NA	NA	222	222	2	2	NA	1	2	2	1	1	2	0	0	0	37.3	1	1	1	1
13286	2	1	1	1008.0	2384	68.2	21.69	40	2	3	3	4.45	1	0	NA	2	2	2	2	NA	NA	222	221	1	0	2	2	3	3	2	2	3	0	0	0	68.2	1	1	2	2
13290	2	2	2	0.1	2116	42	29.53	57	1	3	2	2.73	1	0	NA	2	2	2	2	NA	NA	221	220	1	1	1	1	2	2	1	1	2	0	0	0	42	1	1	1	1
13297	2	1	NA	0.1	1988	35	44.76	46	2	3	3	5	1	0	NA	1	1	2	2	NA	NA	227	226	1	2	2	1	2	2	1	1	2	0	0	0	35	1	1	1	1
13301	2	2	2	0.1	1809	56.3	29.83	46	2	3	3	NA	3	0	NA	2	2	2	2	NA	NA	218	216	2	1	NA	2	3	3	2	2	3	0	0	0	56.3	1	1	2	2
13306	2	2	NA	159.3	1426	53.9	27.69	62	2	1	1	3.33	2	0	NA	2	2	2	2	NA	NA	226	225	2	1	1	2	3	3	2	2	3	0	0	0	53.9	1	1	2	2
13313	2	2	2	0.1	2576	61.1	37.79	65	2	1	3	0.86	4	1	2	2	2	2	2	0	0	195	194	2	2	0	2	3	3	2	2	3	0	1	0	61.1	1	1	2	2
13317	2	1	3	0.1	1253	13.6	25.22	45	1	4	3	3.54	1	0	NA	2	2	2	2	NA	NA	226	225	1	1	2	0	1	1	0	0	1	0	0	0	13.6	1	1	0	0
13321	2	1	2	3097.5	1489	65.8	24.51	63	2	3	3	3.17	2	1	10	2	2	2	2	0	0	161	160	2	0	1	2	3	3	2	2	3	0	0	0	65.8	1	1	2	2
13326	2	1	NA	0.1	1393	42	27.41	63	2	3	2	5	1	0	NA	2	2	2	2	NA	NA	212	212	1	1	2	1	2	2	1	1	2	0	0	0	42	1	1	1	1
13327	2	3	1	0.1	2036	53.9	25.15	46	1	1	3	2.83	4	0	NA	2	2	2	2	NA	NA	209	208	2	1	1	2	3	3	2	2	3	0	0	0	53.9	1	1	2	2
13328	2	2	3	0.1	1976	80.1	27.12	54	1	3	3	1.65	1	0	NA	2	2	2	2	NA	NA	224	224	1	1	1	3	0	0	3	3	0	0	0	0	80.1	1	1	3	3
13330	2	2	2	0.1	2690	35	41.38	60	2	3	1	3.53	1	0	NA	2	2	2	2	NA	NA	212	211	1	2	2	1	2	2	1	1	2	0	0	0	35	1	1	1	1
13340	2	3	2	3143.0	1308	23.1	33.24	44	2	4	2	2.73	5	1	2	2	2	2	2	0	0	119	119	2	2	1	0	1	1	0	0	1	0	1	0	23.1	1	1	0	0
13344	2	2	2	1722.0	1823	96.7	31.36	45	1	3	3	3.33	1	0	NA	2	2	2	2	NA	NA	224	223	1	2	1	3	0	0	3	3	0	0	0	0	96.7	1	1	3	3
13356	2	1	2	0.1	2855	56.3	38.28	47	2	3	2	1.24	3	0	NA	2	2	2	2	NA	NA	224	223	2	2	0	2	3	3	2	2	3	0	0	0	56.3	1	1	2	2
13363	2	3	2	0.1	2237	44.4	21.45	66	1	3	1	1.4	1	1	2	2	2	2	2	0	0	70	69	1	0	1	1	2	2	1	1	2	0	1	0	44.4	1	1	1	1
13365	2	2	3	65.3	2425	73	25.95	50	1	3	3	5	1	0	NA	2	2	2	2	NA	NA	207	205	1	1	2	2	3	3	2	2	3	0	0	0	73	1	1	2	2
13366	2	2	2	0.1	1937	56.3	28.82	70	1	3	3	5	1	1	1	1	2	1	2	0	0	111	110	1	1	2	2	3	3	2	2	3	1	0	0	56.3	1	1	2	2
13382	2	3	NA	0.1	NA	39.7	29.91	64	1	4	1	1.64	3	0	NA	2	2	2	2	NA	NA	226	225	2	1	1	1	2	2	1	1	2	0	0	0	39.7	1	1	1	1
13383	2	3	3	0.1	2364	49.2	25.2	51	1	1	1	0.59	2	0	NA	2	2	2	2	NA	NA	226	225	2	1	0	1	2	2	1	1	2	0	0	0	49.2	1	1	1	1
13385	2	3	NA	24.5	826	53.9	29.49	63	2	1	1	0.73	2	0	NA	1	1	2	2	NA	NA	212	212	2	1	0	2	3	3	2	2	3	0	0	0	53.9	1	1	2	2
13404	2	2	NA	130.7	1389	44.4	29.11	64	1	1	1	1.12	1	0	NA	2	2	2	2	NA	NA	208	207	1	1	0	1	2	2	1	1	2	0	0	0	44.4	1	1	1	1
13426	2	3	3	0.1	1119	49.2	27.8	50	1	3	1	1.37	3	1	3	1	2	2	2	0	1	156	155	2	1	1	1	2	2	1	1	2	0	0	1	49.2	1	1	1	1
13428	2	3	2	0.1	2440	70.6	21.55	48	1	4	3	4.19	1	1	2	2	2	2	2	0	0	77	77	1	0	2	2	3	3	2	2	3	0	1	0	70.6	1	1	2	2
13431	2	1	3	0.1	1522	42	29.82	51	2	1	3	1.72	1	0	NA	1	2	2	2	NA	NA	214	214	1	1	1	1	2	2	1	1	2	0	0	0	42	1	1	1	1
13433	2	1	NA	0.1	625	37.3	34.94	43	2	4	3	5	1	0	NA	2	2	2	2	NA	NA	213	212	1	2	2	1	2	2	1	1	2	0	0	0	37.3	1	1	1	1
13435	2	3	3	0.1	3151	27.9	27.38	45	1	4	2	3.39	1	0	NA	2	2	2	2	NA	NA	227	226	1	1	1	0	1	2	1	1	2	0	0	0	27.9	1	1	1	1
13438	2	2	3	0.1	2533	77.7	36.03	47	1	3	2	3.4	1	0	NA	2	2	2	2	NA	NA	206	205	1	2	1	3	0	0	3	3	0	0	0	0	77.7	1	1	3	3
13448	2	1	2	1269.3	3368	61.1	30.08	40	1	3	3	5	1	0	NA	2	2	2	2	NA	NA	210	208	1	2	2	2	3	3	2	2	3	0	0	0	61.1	1	1	2	2
13458	2	2	3	910.0	3841	82.5	27.44	46	1	3	3	3.45	1	0	NA	2	2	2	2	NA	NA	212	212	1	1	1	3	0	0	3	3	0	0	0	0	82.5	1	1	3	3
13472	2	2	1	4256.0	1308	75.4	21.2	46	2	3	3	5	3	0	NA	2	2	2	2	NA	NA	225	224	2	0	2	3	0	0	3	3	0	0	0	0	75.4	1	1	3	3
13476	2	1	3	1960.0	3769	77.7	29.09	45	1	3	2	5	1	0	NA	2	2	2	2	NA	NA	227	227	1	1	2	3	0	0	3	3	0	0	0	0	77.7	1	1	3	3
13477	2	2	NA	0.1	4886	70.6	31.27	41	1	3	2	0.52	1	0	NA	1	2	2	2	NA	NA	208	208	1	2	0	2	3	3	2	2	3	0	0	0	70.6	1	1	2	2
13478	2	2	1	0.1	4627	58.7	26.95	66	1	4	2	1.3	1	1	1	2	2	2	2	0	0	72	71	1	1	1	2	3	3	2	2	3	1	0	0	58.7	1	1	2	2
13488	2	3	1	672.0	396	37.3	26.96	70	1	2	1	1.12	2	1	10	2	2	2	2	0	0	159	158	2	1	0	1	2	2	1	1	2	0	0	0	37.3	1	1	1	1
13502	2	3	3	0.1	4045	44.4	26.21	51	1	4	3	4.53	1	0	NA	1	2	2	2	NA	NA	205	204	1	1	2	1	2	2	1	1	2	0	0	0	44.4	1	1	1	1
13505	2	2	3	0.1	1041	44.4	27.75	63	1	1	1	1.06	1	0	NA	2	2	2	2	NA	NA	208	207	1	1	0	1	2	2	1	1	2	0	0	0	44.4	1	1	1	1
13507	2	1	3	1470.0	1063	106	29.74	57	1	3	3	5	1	0	NA	1	2	2	2	NA	NA	224	224	1	1	2	3	0	0	3	4	4	0	0	0	106	1	1	3	3
13510	2	1	2	0.1	1207	23.1	28.74	68	2	3	1	3.88	1	1	1	1	1	2	2	1	1	87	87	1	1	2	0	1	1	0	0	1	1	0	0	23.1	1	1	0	0
13513	2	3	3	0.1	1516	44.4	25.09	40	2	1	2	1.66	6	0	NA	2	2	2	2	NA	NA	211	210	1	1	1	1	2	2	1	1	2	0	0	0	44.4	1	1	1	1
13517	2	3	2	0.1	1122	42	30.79	52	2	3	3	4.19	1	0	NA	2	2	2	2	NA	NA	213	213	1	2	2	1	2	2	1	1	2	0	0	0	42	1	1	1	1
13518	2	3	NA	0.1	1285	25.5	NA	55	2	4	3	5	3	1	5	1	1	2	2	0	0	187	185	2	NA	2	0	1	2	1	1	2	1	0	0	25.5	1	1	1	1
13519	2	2	3	0.1	1285	65.8	33.9	63	2	5	3	5	2	1	10	2	2	1	2	0	0	69	69	2	2	2	2	3	3	2	2	3	0	0	0	65.8	1	1	2	2
13523	2	1	1	189.0	1854	51.6	34.17	44	2	3	3	0.68	1	0	NA	2	2	2	2	NA	NA	221	220	1	2	0	2	3	3	2	2	3	0	0	0	51.6	1	1	2	2
13525	2	2	2	0.1	1214	70.6	28.34	70	1	3	3	5	1	0	NA	2	2	2	2	NA	NA	218	217	1	1	2	2	3	3	2	2	3	0	0	0	70.6	1	1	2	2
13528	2	2	3	330.8	1754	75.4	22.81	59	2	3	3	5	3	0	NA	2	2	2	2	NA	NA	217	216	2	0	2	3	0	0	3	3	0	0	0	0	75.4	1	1	3	3
13539	2	1	2	1022.0	2270	42	22.17	62	1	5	3	5	1	0	NA	2	2	2	2	NA	NA	228	227	1	0	2	1	2	2	1	1	2	0	0	0	42	1	1	1	1
13553	2	1	2	3451.0	1005	80.1	23.61	50	2	3	3	5	1	0	NA	2	2	2	2	NA	NA	219	218	1	0	2	3	0	0	3	3	0	0	0	0	80.1	1	1	3	3
13555	2	1	NA	0.1	1419	68.2	32.9	41	2	3	3	5	1	0	NA	2	2	2	2	NA	NA	217	216	1	2	2	2	3	3	2	2	3	0	0	0	68.2	1	1	2	2
13558	2	2	1	0.1	2215	82.5	31.91	45	1	3	2	3.42	1	0	NA	2	2	2	2	NA	NA	219	219	1	2	1	3	0	0	3	3	0	0	0	0	82.5	1	1	3	3
13560	2	1	NA	196.0	2162	84.9	34.34	65	2	3	1	NA	1	0	NA	2	2	1	2	NA	NA	226	225	1	2	NA	3	0	0	3	3	0	0	0	0	84.9	1	1	3	3
13564	2	1	2	0.1	2980	49.2	28.26	53	1	1	3	0.96	1	0	NA	2	2	2	2	NA	NA	208	207	1	1	0	1	2	2	1	1	2	0	0	0	49.2	1	1	1	1
13582	2	2	3	5821.7	2346	42	25.18	64	2	3	3	5	1	1	6	2	2	2	2	0	0	121	120	1	1	2	1	2	2	1	1	2	0	0	0	42	1	1	1	1
13583	2	2	2	787.5	1365	35	33.44	69	2	3	3	NA	1	0	NA	1	2	2	2	NA	NA	211	210	1	2	NA	1	2	2	1	1	2	0	0	0	35	1	1	1	1
13585	2	3	3	131.3	2064	73	28.55	56	1	3	3	4.03	1	0	NA	2	2	2	2	NA	NA	213	212	1	1	2	2	3	3	2	2	3	0	0	0	73	1	1	2	2
13593	2	1	3	554.2	2383	49.2	32.07	50	1	3	3	4.49	1	0	NA	1	3	2	2	NA	NA	218	216	1	2	2	1	2	2	1	1	2	0	0	0	49.2	1	1	1	1
13601	2	3	1	0.1	1905	23.1	33.52	49	1	4	1	0.14	5	1	1	1	2	2	1	0	0	104	104	2	2	0	0	1	1	0	0	1	1	0	0	23.1	1	1	0	0
13604	2	1	2	971.8	935	53.9	26.02	67	2	3	1	1.89	1	0	NA	2	2	2	2	NA	NA	206	205	1	1	1	2	3	3	2	2	3	0	0	0	53.9	1	1	2	2
13609	2	1	2	0.1	1378	63.5	23.03	57	2	1	2	3.02	1	0	NA	2	2	2	2	NA	NA	206	205	1	0	1	2	3	3	2	2	3	0	0	0	63.5	1	1	2	2
13611	2	3	1	5250.0	1118	46.8	47.54	42	2	3	3	0.41	1	0	NA	1	1	2	2	NA	NA	227	226	1	2	0	1	2	2	1	1	2	0	0	0	46.8	1	1	1	1
13629	2	1	2	318.5	1447	87.3	28.56	64	2	3	3	5	2	0	NA	1	2	2	2	NA	NA	206	205	2	1	2	3	0	0	3	3	0	0	0	0	87.3	1	1	3	3
13633	2	2	2	1561.0	1865	65.8	28.76	56	1	3	3	5	1	0	NA	2	2	2	2	NA	NA	219	218	1	1	2	2	3	3	2	2	3	0	0	0	65.8	1	1	2	2
13637	2	2	1	1606.5	2280	80.1	20.33	56	2	3	3	5	1	0	NA	2	2	2	2	NA	NA	210	209	1	0	2	3	0	0	3	3	0	0	0	0	80.1	1	1	3	3
13643	2	1	1	2058.0	915	23.1	30.65	70	1	4	1	0.84	1	1	5	1	2	2	2	0	1	147	146	1	2	0	0	1	1	0	0	1	1	0	0	23.1	1	1	0	0
13651	2	2	3	0.1	978	44.4	31.34	48	1	4	1	1.55	5	0	NA	1	2	2	2	NA	NA	211	211	2	2	1	1	2	2	1	1	2	0	0	0	44.4	1	1	1	1
13654	2	2	1	0.1	3687	46.8	25.86	45	1	1	1	1.61	1	0	NA	2	2	2	2	NA	NA	211	210	1	1	1	1	2	2	1	1	2	0	0	0	46.8	1	1	1	1
13655	2	3	3	0.1	1295	39.7	24.74	49	1	4	2	0.75	6	1	2	2	2	2	2	0	0	154	154	1	0	0	1	2	2	1	1	2	0	1	0	39.7	1	1	1	1
13658	2	3	1	0.1	2783	75.4	25.83	65	1	4	2	1.63	3	0	NA	2	2	2	2	NA	NA	205	204	2	1	1	3	0	0	3	3	0	0	0	0	75.4	1	1	3	3
13665	2	2	NA	6160.0	1734	56.3	20.48	62	1	2	1	1.03	1	0	NA	1	2	2	2	NA	NA	223	222	1	0	0	2	3	3	2	2	3	0	0	0	56.3	1	1	2	2
13672	2	2	2	0.1	1381	56.3	32.53	58	1	3	3	1.21	1	1	1	2	2	2	2	0	0	162	162	1	2	0	2	3	3	2	2	3	1	0	0	56.3	1	1	2	2
13677	2	2	3	2142.0	3398	99.1	25.95	48	1	3	2	2.76	1	0	NA	2	2	2	2	NA	NA	218	216	1	1	1	3	0	0	3	3	0	0	0	0	99.1	1	1	3	3
13680	2	3	NA	2982.0	NA	49.2	NA	62	1	1	3	3.1	1	0	NA	2	2	2	2	NA	NA	212	211	1	NA	1	1	2	2	1	1	2	0	0	0	49.2	1	1	1	1
13682	2	1	2	0.1	1863	80.1	30.53	58	2	3	2	1.16	1	0	NA	1	2	2	2	NA	NA	226	225	1	2	0	3	0	0	3	3	0	0	0	0	80.1	1	1	3	3
13684	2	1	2	0.1	2462	51.6	23.04	60	2	3	3	5	1	0	NA	2	2	2	2	NA	NA	220	220	1	0	2	2	3	3	2	2	3	0	0	0	51.6	1	1	2	2
13686	2	1	1	0.1	290	13.6	26	51	2	4	2	4.61	1	1	9	2	2	2	2	0	0	189	188	1	1	2	0	1	1	0	0	1	0	0	0	13.6	1	1	0	0
13691	2	1	1	163.3	2024	37.3	26.95	44	2	5	3	1.13	1	1	4	2	2	2	NA	0	0	27	26	1	1	0	1	2	2	1	1	2	0	0	0	37.3	1	1	1	1
13692	2	2	3	0.1	2326	30.2	31.62	65	1	4	3	2.33	1	0	NA	1	2	2	2	NA	NA	219	218	1	2	1	1	2	2	1	1	2	0	0	0	30.2	1	1	1	1
13693	2	1	3	318.5	3021	23.1	44.14	43	2	1	3	5	5	0	NA	2	2	2	2	NA	NA	211	210	2	2	2	0	1	1	0	0	1	0	0	0	23.1	1	1	0	0
13702	2	2	3	1837.5	2036	42	29.82	69	1	4	3	4.44	1	0	NA	1	2	1	2	NA	NA	205	204	1	1	2	1	2	2	1	1	2	0	0	0	42	1	1	1	1
13707	2	1	3	0.1	552	30.2	24.26	41	2	1	2	1.94	1	0	NA	2	2	2	2	NA	NA	209	208	1	0	1	1	2	2	1	1	2	0	0	0	30.2	1	1	1	1
13712	2	2	2	735.0	2241	68.2	36.84	68	1	3	1	1.89	1	0	NA	2	2	1	2	NA	NA	206	205	1	2	1	2	3	3	2	2	3	0	0	0	68.2	1	1	2	2
13714	2	1	2	0.1	2756	53.9	33.23	41	2	1	1	2.53	1	1	2	2	2	2	2	0	0	50	49	1	2	1	2	3	3	2	2	3	0	1	0	53.9	1	1	2	2
13715	2	2	1	1470.0	1614	30.2	32.85	60	2	4	1	0.68	1	0	NA	1	1	2	2	NA	NA	227	226	1	2	0	1	2	2	1	1	2	0	0	0	30.2	1	1	1	1
13716	2	1	2	5075.0	965	80.1	31	52	2	3	1	4.31	1	0	NA	1	2	2	2	NA	NA	225	224	1	2	2	3	0	0	3	3	0	0	0	0	80.1	1	1	3	3
13721	2	1	NA	0.1	1875	30.2	31.17	41	1	4	1	NA	1	0	NA	2	2	2	2	NA	NA	222	222	1	2	NA	1	2	2	1	1	2	0	0	0	30.2	1	1	1	1
13724	2	2	2	0.1	2401	30.2	26.19	64	1	1	1	1.74	1	0	NA	2	1	2	2	NA	NA	220	218	1	1	1	1	2	2	1	1	2	0	0	0	30.2	1	1	1	1
13731	2	2	2	1470.0	1217	70.6	20.66	65	2	3	3	5	1	0	NA	2	2	2	2	NA	NA	219	218	1	0	2	2	3	3	2	2	3	0	0	0	70.6	1	1	2	2
13739	2	1	1	1995.0	3144	49.2	19.71	55	1	3	3	5	1	0	NA	2	2	2	2	NA	NA	210	209	1	0	2	1	2	2	1	1	2	0	0	0	49.2	1	1	1	1
13740	2	2	3	980.0	1489	39.7	30.57	61	1	1	1	1.64	1	1	1	2	2	2	2	0	1	120	119	1	2	1	1	2	2	1	1	2	1	0	0	39.7	1	1	1	1
13743	2	2	NA	49.0	NA	39.7	NA	40	2	3	3	0.68	1	0	NA	2	2	2	2	NA	NA	215	213	1	NA	0	1	2	2	1	1	2	0	0	0	39.7	1	1	1	1
13745	2	2	3	0.1	1922	35	35.11	47	2	1	3	3.15	1	0	NA	2	2	2	2	NA	NA	208	206	1	2	1	1	2	2	1	1	2	0	0	0	35	1	1	1	1
13752	2	1	2	375.7	1414	37.3	24.49	46	2	4	3	4.19	6	0	NA	2	2	2	2	NA	NA	227	225	1	0	2	1	2	2	1	1	2	0	0	0	37.3	1	1	1	1
13754	2	3	3	0.1	874	20.7	27.5	54	1	3	1	0.9	6	0	NA	1	2	2	2	NA	NA	217	216	1	1	0	0	1	1	0	0	1	0	0	0	20.7	1	1	0	0
13765	2	1	2	110.3	1957	104	22.25	69	2	3	3	3.94	1	0	NA	1	2	2	2	NA	NA	217	216	1	0	2	3	0	0	3	4	4	0	0	0	104	1	1	3	3
13767	2	1	3	1344.0	3540	32.6	35.8	47	1	2	3	1.84	1	0	NA	1	2	2	2	NA	NA	219	218	1	2	1	1	2	2	1	1	2	0	0	0	32.6	1	1	1	1
13769	2	3	3	0.1	1032	13.6	31.52	42	2	4	2	1.18	1	0	NA	2	2	2	2	NA	NA	214	213	1	2	0	0	1	1	0	0	1	0	0	0	13.6	1	1	0	0
13783	2	1	NA	303.3	1366	49.2	29.72	68	2	4	3	4.51	3	0	NA	2	2	2	2	NA	NA	215	214	2	1	2	1	2	2	1	1	2	0	0	0	49.2	1	1	1	1
13787	2	3	3	5118.8	1630	32.6	22.32	67	1	4	3	4.02	3	1	2	2	2	2	2	0	0	34	33	2	0	2	1	2	2	1	1	2	0	1	0	32.6	1	1	1	1
13795	2	1	1	0.1	634	46.8	24.88	57	2	4	3	3.45	1	0	NA	2	1	2	2	NA	NA	222	221	1	0	1	1	2	2	1	1	2	0	0	0	46.8	1	1	1	1
13798	2	1	3	486.5	4757	61.1	21.86	40	1	3	3	2.33	5	0	NA	2	3	2	2	NA	NA	209	208	2	0	1	2	3	3	2	2	3	0	0	0	61.1	1	1	2	2
13809	2	3	3	1260.0	2304	68.2	28.77	59	1	3	2	4.31	1	1	2	2	2	2	2	1	1	156	155	1	1	2	2	3	3	2	2	3	0	1	0	68.2	1	1	2	2
13814	2	1	NA	784.0	446	96.7	34.2	65	2	3	2	4.19	1	1	6	1	3	2	2	0	0	182	181	1	2	2	3	0	0	3	3	0	0	0	0	96.7	1	1	3	3
13815	2	3	1	0.1	1743	70.6	40.94	57	1	3	1	3.01	1	1	2	1	1	1	2	0	0	154	152	1	2	1	2	3	3	2	2	3	0	1	0	70.6	1	1	2	2
13822	2	1	2	280.0	3313	87.3	23.56	51	1	3	3	3.45	2	0	NA	2	2	2	2	NA	NA	225	224	2	0	1	3	0	0	3	3	0	0	0	0	87.3	1	1	3	3
13826	2	2	2	0.1	1520	13.6	34.66	58	2	3	3	3.45	1	0	NA	2	2	2	2	NA	NA	228	227	1	2	1	0	1	1	0	0	1	0	0	0	13.6	1	1	0	0
13834	2	1	NA	0.1	2482	27.9	25.64	55	1	4	2	4.66	1	0	NA	2	2	2	2	NA	NA	226	225	1	1	2	0	1	2	1	1	2	0	0	0	27.9	1	1	1	1
13837	2	1	2	600.3	1254	58.7	30.12	43	2	3	2	2	1	0	NA	1	2	2	2	NA	NA	218	217	1	2	1	2	3	3	2	2	3	0	0	0	58.7	1	1	2	2
13840	2	1	2	917.0	1840	53.9	27.53	51	1	2	3	2.83	1	0	NA	2	2	2	2	NA	NA	209	208	1	1	1	2	3	3	2	2	3	0	0	0	53.9	1	1	2	2
13842	2	1	3	0.1	2584	27.9	29.18	43	1	1	1	2.06	1	0	NA	2	2	2	2	NA	NA	219	218	1	1	1	0	1	2	1	1	2	0	0	0	27.9	1	1	1	1
13843	2	1	2	1956.5	2467	70.6	26.77	45	2	3	3	3.75	1	0	NA	2	2	2	2	NA	NA	219	218	1	1	2	2	3	3	2	2	3	0	0	0	70.6	1	1	2	2
13844	2	1	3	0.1	1770	44.4	28	52	2	3	3	5	1	0	NA	2	2	2	2	NA	NA	226	226	1	1	2	1	2	2	1	1	2	0	0	0	44.4	1	1	1	1
13845	2	1	NA	448.0	1416	35	25.32	52	2	1	1	1.71	1	0	NA	2	2	2	2	NA	NA	207	206	1	1	1	1	2	2	1	1	2	0	0	0	35	1	1	1	1
13855	2	1	NA	0.1	1192	61.1	34.78	51	2	1	1	0.94	1	1	2	2	1	2	2	0	0	80	79	1	2	0	2	3	3	2	2	3	0	1	0	61.1	1	1	2	2
13856	2	1	3	672.0	2349	99.1	28.66	66	1	3	3	NA	1	0	NA	1	2	2	2	NA	NA	220	219	1	1	NA	3	0	0	3	3	0	0	0	0	99.1	1	1	3	3
13858	2	1	3	1407.0	1893	63.5	26.71	55	2	3	3	5	1	0	NA	2	2	2	2	NA	NA	207	207	1	1	2	2	3	3	2	2	3	0	0	0	63.5	1	1	2	2
13862	2	1	3	637.0	3133	58.7	23.1	43	1	3	3	5	5	0	NA	2	2	2	2	NA	NA	227	226	2	0	2	2	3	3	2	2	3	0	0	0	58.7	1	1	2	2
13866	2	2	1	0.1	2792	27.9	29.2	53	1	2	1	0.7	5	1	2	2	2	2	2	0	0	161	161	2	1	0	0	1	2	1	1	2	0	1	0	27.9	1	1	1	1
13869	2	2	3	0.1	1221	25.5	38.89	46	2	1	1	1.1	6	0	NA	1	3	2	2	NA	NA	208	206	1	2	0	0	1	2	1	1	2	0	0	0	25.5	1	1	1	1
13870	2	1	3	403.1	4178	39.7	24.65	45	1	4	3	4.19	6	0	NA	2	2	2	2	NA	NA	227	225	1	0	2	1	2	2	1	1	2	0	0	0	39.7	1	1	1	1
13876	2	1	3	1288.0	2255	46.8	29.53	60	1	1	3	5	1	0	NA	1	2	2	2	NA	NA	220	218	1	1	2	1	2	2	1	1	2	0	0	0	46.8	1	1	1	1
13881	2	3	1	735.0	1431	77.7	28.28	54	2	3	3	NA	3	0	NA	2	3	2	2	NA	NA	217	216	2	1	NA	3	0	0	3	3	0	0	0	0	77.7	1	1	3	3
13888	2	1	2	8036.0	1560	58.7	33.56	59	2	1	3	5	1	1	2	1	2	2	2	0	0	108	106	1	2	2	2	3	3	2	2	3	0	1	0	58.7	1	1	2	2
13891	2	2	1	746.7	1581	32.6	28.77	61	1	1	3	3.01	1	1	2	2	2	2	2	0	0	84	83	1	1	1	1	2	2	1	1	2	0	1	0	32.6	1	1	1	1
13892	2	1	NA	0.1	1612	13.6	59.88	56	2	3	1	0.84	1	1	10	1	2	2	2	0	0	62	61	1	2	0	0	1	1	0	0	1	0	0	0	13.6	1	1	0	0
13898	2	1	3	1659.0	1831	30.2	28.8	55	2	3	3	4.44	1	0	NA	2	2	2	2	NA	NA	205	204	1	1	2	1	2	2	1	1	2	0	0	0	30.2	1	1	1	1
13905	2	2	3	494.7	2856	42	46.8	43	2	3	3	5	5	0	NA	2	2	2	2	NA	NA	222	221	2	2	2	1	2	2	1	1	2	0	0	0	42	1	1	1	1
13910	2	2	3	336.0	2530	42	51.04	55	1	1	1	2.26	6	0	NA	2	2	2	2	NA	NA	208	206	1	2	1	1	2	2	1	1	2	0	0	0	42	1	1	1	1
13912	2	3	NA	0.1	2446	35	55.4	52	2	4	3	3.95	3	0	NA	2	2	2	2	NA	NA	224	223	2	2	2	1	2	2	1	1	2	0	0	0	35	1	1	1	1
13916	2	3	NA	189.0	1368	51.6	25.13	48	1	1	1	1.91	1	0	NA	2	2	2	2	NA	NA	209	209	1	1	1	2	3	3	2	2	3	0	0	0	51.6	1	1	2	2
13917	2	3	3	0.1	2162	68.2	26.57	43	1	1	1	3.04	1	0	NA	2	2	2	2	NA	NA	211	210	1	1	1	2	3	3	2	2	3	0	0	0	68.2	1	1	2	2
13919	2	1	1	49.0	1931	56.3	35.1	45	1	3	3	0.7	5	0	NA	2	2	2	2	NA	NA	227	227	2	2	0	2	3	3	2	2	3	0	0	0	56.3	1	1	2	2
13921	2	3	3	0.1	2913	56.3	25.23	43	2	1	1	NA	4	0	NA	2	2	2	2	NA	NA	209	208	2	1	NA	2	3	3	2	2	3	0	0	0	56.3	1	1	2	2
13922	2	3	1	0.1	1435	42	37.47	53	2	5	2	2.1	1	1	2	1	1	2	2	0	0	94	93	1	2	1	1	2	2	1	1	2	0	1	0	42	1	1	1	1
13935	2	2	1	0.1	2349	70.6	31.08	63	1	3	1	4.19	1	0	NA	1	2	1	2	NA	NA	224	224	1	2	2	2	3	3	2	2	3	0	0	0	70.6	1	1	2	2
13937	2	2	2	4410.0	2752	82.5	23.91	58	1	3	3	5	1	0	NA	2	2	2	2	NA	NA	218	217	1	0	2	3	0	0	3	3	0	0	0	0	82.5	1	1	3	3
13941	2	1	3	1518.5	3038	56.3	24.77	59	1	3	3	5	1	0	NA	1	2	2	2	NA	NA	218	217	1	0	2	2	3	3	2	2	3	0	0	0	56.3	1	1	2	2
13946	2	1	2	700.0	1752	82.5	22.68	41	2	3	2	1.35	1	0	NA	2	2	2	2	NA	NA	213	213	1	0	1	3	0	0	3	3	0	0	0	0	82.5	1	1	3	3
13951	2	2	2	1274.0	3007	51.6	31.29	65	1	3	3	5	1	0	NA	2	2	2	2	NA	NA	220	220	1	2	2	2	3	3	2	2	3	0	0	0	51.6	1	1	2	2
13955	2	2	1	0.1	1271	39.7	30.41	68	2	3	1	2.51	1	1	7	1	1	2	2	1	0	99	97	1	2	1	1	2	2	1	1	2	0	0	0	39.7	1	1	1	1
13960	2	2	NA	0.1	2580	61.1	27.59	45	1	2	2	0.96	1	0	NA	2	2	2	2	NA	NA	208	207	1	1	0	2	3	3	2	2	3	0	0	0	61.1	1	1	2	2
13966	2	1	NA	0.1	1171	63.5	20.88	41	2	3	3	2.12	1	0	NA	2	2	2	2	NA	NA	213	212	1	0	1	2	3	3	2	2	3	0	0	0	63.5	1	1	2	2
13980	2	1	1	2954.0	1887	39.7	30.16	65	2	3	3	3.42	1	0	NA	2	2	2	2	NA	NA	205	205	1	2	1	1	2	2	1	1	2	0	0	0	39.7	1	1	1	1
13982	2	3	3	0.1	1463	37.3	21.52	62	1	3	2	2.21	3	0	NA	1	2	2	2	NA	NA	220	220	2	0	1	1	2	2	1	1	2	0	0	0	37.3	1	1	1	1
13996	2	1	1	65.3	1698	23.1	32.55	58	1	3	3	5	1	0	NA	2	2	2	2	NA	NA	211	211	1	2	2	0	1	1	0	0	1	0	0	0	23.1	1	1	0	0
14000	2	2	3	1925.0	3647	49.2	26.09	40	1	3	2	3.79	1	0	NA	2	2	2	2	NA	NA	214	213	1	1	2	1	2	2	1	1	2	0	0	0	49.2	1	1	1	1
14008	2	3	NA	0.1	NA	27.9	NA	40	2	3	3	2.42	1	1	4	2	2	2	2	0	0	186	185	1	NA	1	0	1	2	1	1	2	0	0	0	27.9	1	1	1	1
14009	2	1	NA	2303.0	2045	49.2	33.46	41	1	1	2	4.1	1	0	NA	2	2	2	2	NA	NA	207	207	1	2	2	1	2	2	1	1	2	0	0	0	49.2	1	1	1	1
14011	2	1	2	441.0	1372	56.3	24.93	51	1	4	3	2.56	1	0	NA	2	2	2	2	NA	NA	210	209	1	0	1	2	3	3	2	2	3	0	0	0	56.3	1	1	2	2
14040	2	1	NA	0.1	5955	27.9	29.4	45	1	1	3	1.73	1	0	NA	2	2	2	2	NA	NA	211	210	1	1	1	0	1	2	1	1	2	0	0	0	27.9	1	1	1	1
14042	2	3	3	952.0	3456	46.8	33.36	47	1	1	2	1.1	1	0	NA	2	2	2	2	NA	NA	217	215	1	2	0	1	2	2	1	1	2	0	0	0	46.8	1	1	1	1
14044	2	1	2	416.5	807	46.8	28.06	55	2	4	3	2.68	6	0	NA	1	2	2	2	NA	NA	228	227	1	1	1	1	2	2	1	1	2	0	0	0	46.8	1	1	1	1
14045	2	1	NA	281.1	2149	53.9	37.95	54	2	3	3	5	1	0	NA	1	2	2	2	NA	NA	211	211	1	2	2	2	3	3	2	2	3	0	0	0	53.9	1	1	2	2
14046	2	1	2	420.0	2180	56.3	33.62	47	2	3	3	5	1	0	NA	2	2	2	2	NA	NA	224	222	1	2	2	2	3	3	2	2	3	0	0	0	56.3	1	1	2	2
14049	2	1	2	0.1	1174	30.2	34.64	65	2	1	1	1.17	1	0	NA	2	2	2	2	NA	NA	218	218	1	2	0	1	2	2	1	1	2	0	0	0	30.2	1	1	1	1
14055	2	2	1	0.1	1719	32.6	32.72	48	2	3	3	1.09	1	0	NA	2	2	2	1	NA	NA	212	212	1	2	0	1	2	2	1	1	2	0	0	0	32.6	1	1	1	1
14061	2	2	3	0.1	3697	23.1	47.12	40	1	1	1	1.26	3	0	NA	1	2	2	2	NA	NA	219	218	2	2	0	0	1	1	0	0	1	0	0	0	23.1	1	1	0	0
14064	2	1	2	971.8	2720	70.6	19.58	42	1	3	3	5	1	0	NA	2	2	2	2	NA	NA	215	214	1	0	2	2	3	3	2	2	3	0	0	0	70.6	1	1	2	2
14069	2	3	3	0.1	1090	109	32.19	61	1	3	1	1.75	6	1	1	2	1	2	2	1	0	93	91	1	2	1	3	0	0	3	4	4	1	0	0	109	1	1	3	3
14071	2	1	NA	2520.0	591	56.3	27.91	69	1	3	3	2.58	1	0	NA	2	2	2	2	NA	NA	223	222	1	1	1	2	3	3	2	2	3	0	0	0	56.3	1	1	2	2
14073	2	2	3	0.1	2367	35	27.03	62	1	3	2	5	1	1	1	1	2	2	2	0	1	154	152	1	1	2	1	2	2	1	1	2	1	0	0	35	1	1	1	1
14080	2	3	2	299.8	782	53.9	32.17	62	1	5	3	5	1	0	NA	2	2	2	2	NA	NA	211	210	1	2	2	2	3	3	2	2	3	0	0	0	53.9	1	1	2	2
14085	2	2	2	0.1	939	58.7	24.18	46	2	1	3	5	1	0	NA	2	2	2	2	NA	NA	226	225	1	0	2	2	3	3	2	2	3	0	0	0	58.7	1	1	2	2
14088	2	3	3	150.5	2794	61.1	26.76	50	1	3	3	3.08	1	1	2	1	2	2	2	0	0	158	156	1	1	1	2	3	3	2	2	3	0	1	0	61.1	1	1	2	2
14096	2	1	2	0.1	1083	32.6	37.35	67	2	1	1	1.55	1	0	NA	2	2	2	2	NA	NA	212	211	1	2	1	1	2	2	1	1	2	0	0	0	32.6	1	1	1	1
14097	2	2	1	1050.0	576	35	26.67	50	1	4	1	1.98	1	0	NA	1	1	2	2	NA	NA	220	219	1	1	1	1	2	2	1	1	2	0	0	0	35	1	1	1	1
14104	2	1	2	1824.7	1891	56.3	27.54	60	2	4	1	4.91	1	0	NA	1	2	2	2	NA	NA	212	211	1	1	2	2	3	3	2	2	3	0	0	0	56.3	1	1	2	2
14105	2	2	NA	182.0	1266	32.6	35.64	52	2	4	2	5	1	0	NA	2	1	2	2	NA	NA	209	208	1	2	2	1	2	2	1	1	2	0	0	0	32.6	1	1	1	1
14108	2	1	NA	0.1	1258	32.6	26.67	57	2	2	1	NA	5	1	2	2	2	2	2	0	0	82	82	2	1	NA	1	2	2	1	1	2	0	1	0	32.6	1	1	1	1
14111	2	2	3	189.0	1733	61.1	25.66	62	1	1	1	2.13	2	0	NA	2	1	2	2	NA	NA	214	213	2	1	1	2	3	3	2	2	3	0	0	0	61.1	1	1	2	2
14112	2	1	NA	0.1	2490	44.4	29.83	57	1	3	2	0.93	5	0	NA	1	2	2	2	NA	NA	225	225	2	1	0	1	2	2	1	1	2	0	0	0	44.4	1	1	1	1
14115	2	1	NA	0.1	2244	35	27.15	66	2	4	2	5	2	0	NA	2	2	2	2	NA	NA	214	213	2	1	2	1	2	2	1	1	2	0	0	0	35	1	1	1	1
14125	2	2	3	0.1	2064	37.3	27.54	44	1	1	1	1.94	1	0	NA	2	2	2	2	NA	NA	209	208	1	1	1	1	2	2	1	1	2	0	0	0	37.3	1	1	1	1
14126	2	1	1	0.1	1442	68.2	29.91	55	2	4	3	5	1	0	NA	1	1	2	2	NA	NA	222	221	1	1	2	2	3	3	2	2	3	0	0	0	68.2	1	1	2	2
14131	2	1	3	952.0	1282	73	26.98	45	2	3	2	5	1	0	NA	2	2	2	2	NA	NA	224	224	1	1	2	2	3	3	2	2	3	0	0	0	73	1	1	2	2
14136	2	1	2	4341.8	1453	49.2	29.94	45	2	3	3	4.66	1	0	NA	2	2	2	2	NA	NA	218	217	1	1	2	1	2	2	1	1	2	0	0	0	49.2	1	1	1	1
14146	2	1	1	84.0	1881	63.5	23.04	68	2	3	1	0.9	1	0	NA	1	1	2	2	NA	NA	224	223	1	0	0	2	3	3	2	2	3	0	0	0	63.5	1	1	2	2
14150	2	2	3	0.1	4483	37.3	NA	62	1	4	1	1.13	4	1	10	1	2	2	2	0	0	147	147	2	NA	0	1	2	2	1	1	2	0	0	0	37.3	1	1	1	1
14152	2	1	NA	0.1	1387	42	48.18	61	2	4	3	3.05	6	0	NA	1	2	2	2	NA	NA	224	223	1	2	1	1	2	2	1	1	2	0	0	0	42	1	1	1	1
14163	2	2	2	1274.0	1668	56.3	28.75	69	2	3	3	NA	1	0	NA	2	2	2	2	NA	NA	210	208	1	1	NA	2	3	3	2	2	3	0	0	0	56.3	1	1	2	2
14164	2	1	3	8179.5	3036	101	29.72	46	2	3	3	5	1	0	NA	2	2	2	2	NA	NA	225	225	1	1	2	3	0	0	3	4	4	0	0	0	101	1	1	3	3
14168	2	1	3	1571.5	2638	58.7	23.13	54	1	2	2	5	3	0	NA	2	1	2	2	NA	NA	212	211	2	0	2	2	3	3	2	2	3	0	0	0	58.7	1	1	2	2
14171	2	2	2	15057.0	1209	73	24.4	58	2	3	2	5	1	0	NA	1	2	2	1	NA	NA	219	219	1	0	2	2	3	3	2	2	3	0	0	0	73	1	1	2	2
14184	2	1	NA	0.1	2145	61.1	23.52	56	2	1	1	1.36	1	0	NA	2	2	2	2	NA	NA	205	205	1	0	1	2	3	3	2	2	3	0	0	0	61.1	1	1	2	2
14187	2	1	NA	3160.5	1117	75.4	23.13	48	2	5	3	1.81	2	0	NA	2	2	2	2	NA	NA	224	223	2	0	1	3	0	0	3	3	0	0	0	0	75.4	1	1	3	3
14192	2	2	3	1911.0	1056	44.4	25.06	48	2	1	3	5	1	0	NA	2	2	2	2	NA	NA	214	213	1	1	2	1	2	2	1	1	2	0	0	0	44.4	1	1	1	1
14204	2	3	2	644.0	1487	87.3	19.85	47	2	3	3	3.45	3	0	NA	2	2	2	2	NA	NA	219	219	2	0	1	3	0	0	3	3	0	0	0	0	87.3	1	1	3	3
14208	2	1	NA	1400.0	2324	49.2	25.77	40	1	3	3	3.95	6	0	NA	2	2	2	2	NA	NA	210	210	1	1	2	1	2	2	1	1	2	0	0	0	49.2	1	1	1	1
14211	2	1	3	918.8	1962	144	20.73	47	2	3	3	5	1	0	NA	2	2	2	2	NA	NA	209	209	1	0	2	3	0	0	3	4	4	0	0	0	144	1	1	3	3
14218	2	2	NA	0.1	723	56.3	NA	65	2	1	1	0.17	2	0	NA	1	2	2	2	NA	NA	215	214	2	NA	0	2	3	3	2	2	3	0	0	0	56.3	1	1	2	2
14234	2	1	NA	2314.7	1428	80.1	19.28	48	2	3	3	5	1	0	NA	2	2	2	2	NA	NA	207	206	1	0	2	3	0	0	3	3	0	0	0	0	80.1	1	1	3	3
14252	2	1	2	0.1	2366	35	23.14	45	2	2	1	1.02	1	0	NA	2	2	2	2	NA	NA	225	225	1	0	0	1	2	2	1	1	2	0	0	0	35	1	1	1	1
14256	2	2	1	1716.8	1932	58.7	26.48	70	1	1	3	5	1	1	3	2	2	2	2	0	0	152	152	1	1	2	2	3	3	2	2	3	0	0	1	58.7	1	1	2	2
14259	2	1	NA	0.1	1764	49.2	32.56	58	2	4	3	1.42	3	0	NA	1	1	2	2	NA	NA	221	220	2	2	1	1	2	2	1	1	2	0	0	0	49.2	1	1	1	1
14265	2	2	2	0.1	1966	51.6	30.95	54	1	1	3	5	1	0	NA	1	2	1	2	NA	NA	211	210	1	2	2	2	3	3	2	2	3	0	0	0	51.6	1	1	2	2
14268	2	2	1	2205.0	1326	56.3	33.61	68	1	1	3	4.53	1	0	NA	2	2	2	2	NA	NA	212	212	1	2	2	2	3	3	2	2	3	0	0	0	56.3	1	1	2	2
14270	2	3	1	0.1	1369	37.3	31.33	54	1	3	2	1.13	3	0	NA	2	2	2	2	NA	NA	220	219	2	2	0	1	2	2	1	1	2	0	0	0	37.3	1	1	1	1
14276	2	1	NA	514.5	1845	87.3	21.56	67	1	3	3	4.13	1	0	NA	2	2	2	2	NA	NA	223	222	1	0	2	3	0	0	3	3	0	0	0	0	87.3	1	1	3	3
14278	2	1	3	0.1	1650	65.8	21.23	45	2	3	3	5	1	0	NA	2	2	2	2	NA	NA	217	216	1	0	2	2	3	3	2	2	3	0	0	0	65.8	1	1	2	2
14279	2	1	2	2380.0	1274	116	23.25	65	2	3	3	3.23	1	0	NA	2	2	2	2	NA	NA	225	224	1	0	1	3	0	0	3	4	4	0	0	0	116	1	1	3	3
14282	2	2	3	1323.0	2086	75.4	37.24	55	2	3	3	NA	1	0	NA	2	2	2	2	NA	NA	206	205	1	2	NA	3	0	0	3	3	0	0	0	0	75.4	1	1	3	3
14284	2	2	3	728.0	2966	63.5	29.51	59	1	3	3	5	1	0	NA	2	2	2	2	NA	NA	213	212	1	1	2	2	3	3	2	2	3	0	0	0	63.5	1	1	2	2
14285	2	2	1	0.1	904	68.2	29.75	60	2	1	1	4.31	4	0	NA	2	2	2	2	NA	NA	209	208	2	1	2	2	3	3	2	2	3	0	0	0	68.2	1	1	2	2
14286	2	3	2	0.1	NA	35	23.72	44	1	4	3	3.21	1	0	NA	1	2	2	2	NA	NA	220	219	1	0	1	1	2	2	1	1	2	0	0	0	35	1	1	1	1
14288	2	1	3	210.0	2665	30.2	25.91	52	2	4	3	5	6	0	NA	1	2	2	2	NA	NA	211	210	1	1	2	1	2	2	1	1	2	0	0	0	30.2	1	1	1	1
14307	2	1	3	3311.0	483	89.6	28.65	59	1	3	3	5	1	0	NA	1	2	2	2	NA	NA	220	219	1	1	2	3	0	0	3	3	0	0	0	0	89.6	1	1	3	3
14311	2	3	3	149.3	1558	147	24.65	53	2	3	3	4.07	6	0	NA	2	2	2	1	NA	NA	212	211	1	0	2	3	0	0	3	4	4	0	0	0	147	1	1	3	3
14313	2	2	1	1260.0	2738	39.7	39.77	69	2	3	3	3.45	1	1	2	1	2	2	2	0	0	72	71	1	2	1	1	2	2	1	1	2	0	1	0	39.7	1	1	1	1
14324	2	3	2	0.1	3442	96.7	29.96	42	1	3	3	0.35	1	1	2	2	2	2	2	0	0	147	147	1	1	0	3	0	0	3	3	0	0	1	0	96.7	1	1	3	3
14326	2	1	3	749.0	2114	61.1	27.72	54	1	2	3	2.15	1	0	NA	2	2	2	2	NA	NA	212	211	1	1	1	2	3	3	2	2	3	0	0	0	61.1	1	1	2	2
14329	2	1	1	0.1	1525	58.7	27.11	64	2	1	1	3.39	2	1	1	2	2	2	2	0	0	121	121	2	1	1	2	3	3	2	2	3	1	0	0	58.7	1	1	2	2
14331	2	2	3	1703.3	811	49.2	39.75	52	2	2	3	1.02	1	0	NA	2	2	2	2	NA	NA	218	217	1	2	0	1	2	2	1	1	2	0	0	0	49.2	1	1	1	1
14334	2	2	1	624.8	2073	80.1	25.23	62	2	3	2	5	1	1	2	2	2	2	2	0	0	206	206	1	1	2	3	0	0	3	3	0	0	1	0	80.1	1	1	3	3
14336	2	1	NA	164.5	4730	113	25.54	44	1	3	3	4.31	1	1	2	2	2	2	2	0	0	76	75	1	1	2	3	0	0	3	4	4	0	1	0	113	1	1	3	3
14340	2	1	2	1274.0	2363	30.2	28.5	40	2	1	1	1.5	1	0	NA	1	2	2	2	NA	NA	209	207	1	1	1	1	2	2	1	1	2	0	0	0	30.2	1	1	1	1
14347	2	3	1	98.0	1352	58.7	24.52	62	2	4	1	0.92	5	1	1	1	2	1	2	0	0	117	115	2	0	0	2	3	3	2	2	3	1	0	0	58.7	1	1	2	2
14350	2	3	1	0.1	NA	32.6	22.19	43	1	4	1	0.78	4	0	NA	2	2	2	2	NA	NA	225	225	2	0	0	1	2	2	1	1	2	0	0	0	32.6	1	1	1	1
14351	2	1	2	0.1	1527	30.2	37.04	47	2	4	3	5	1	0	NA	1	2	2	2	NA	NA	221	220	1	2	2	1	2	2	1	1	2	0	0	0	30.2	1	1	1	1
14352	2	2	3	0.1	2461	39.7	36.54	68	1	4	1	2.33	1	1	2	1	2	2	2	0	0	107	106	1	2	1	1	2	2	1	1	2	0	1	0	39.7	1	1	1	1
14353	2	2	NA	0.1	2447	49.2	20.77	70	1	3	2	3.39	3	1	10	2	2	2	2	0	0	191	190	2	0	1	1	2	2	1	1	2	0	0	0	49.2	1	1	1	1
14358	2	1	NA	0.1	893	56.3	26.1	50	2	1	1	NA	5	0	NA	2	2	2	2	NA	NA	208	206	2	1	NA	2	3	3	2	2	3	0	0	0	56.3	1	1	2	2
14359	2	2	3	24.5	1456	58.7	31.13	61	1	3	3	2.68	1	0	NA	2	2	2	2	NA	NA	217	216	1	2	1	2	3	3	2	2	3	0	0	0	58.7	1	1	2	2
14363	2	3	NA	1365.0	2123	23.1	30.67	40	2	3	1	4.1	1	0	NA	2	2	2	2	NA	NA	208	206	1	2	2	0	1	1	0	0	1	0	0	0	23.1	1	1	0	0
14375	2	1	2	73.5	2219	65.8	30.53	49	1	3	3	2.69	1	0	NA	2	2	2	2	NA	NA	226	225	1	2	1	2	3	3	2	2	3	0	0	0	65.8	1	1	2	2
14382	2	1	3	1277.5	2351	75.4	40.27	47	1	1	3	5	1	0	NA	2	2	2	2	NA	NA	218	217	1	2	2	3	0	0	3	3	0	0	0	0	75.4	1	1	3	3
14389	2	2	NA	0.1	2315	32.6	31.63	50	1	1	1	1.7	1	0	NA	2	2	2	2	NA	NA	214	214	1	2	1	1	2	2	1	1	2	0	0	0	32.6	1	1	1	1
14397	2	2	3	0.1	2712	58.7	31.9	58	1	3	1	0.93	4	0	NA	1	2	2	2	NA	NA	221	220	2	2	0	2	3	3	2	2	3	0	0	0	58.7	1	1	2	2
14399	2	3	3	0.1	4200	49.2	21.02	60	1	1	3	1.93	1	0	NA	2	1	2	2	NA	NA	214	213	1	0	1	1	2	2	1	1	2	0	0	0	49.2	1	1	1	1
14406	2	1	3	1092.0	1495	32.6	26.25	40	1	4	3	5	1	0	NA	2	2	2	2	NA	NA	217	215	1	1	2	1	2	2	1	1	2	0	0	0	32.6	1	1	1	1
14409	2	2	1	0.1	2320	61.1	27.8	52	1	1	3	1.71	1	0	NA	2	2	2	2	NA	NA	208	207	1	1	1	2	3	3	2	2	3	0	0	0	61.1	1	1	2	2
14410	2	3	3	1519.0	1937	65.8	27.13	43	2	3	3	3.84	4	0	NA	2	2	2	2	NA	NA	221	220	2	1	2	2	3	3	2	2	3	0	0	0	65.8	1	1	2	2
14411	2	1	2	1636.8	NA	51.6	NA	51	1	3	3	5	1	0	NA	2	2	2	2	NA	NA	219	218	1	NA	2	2	3	3	2	2	3	0	0	0	51.6	1	1	2	2
14420	2	2	1	0.1	1879	32.6	30.26	45	1	1	1	1.13	1	0	NA	2	2	2	2	NA	NA	207	206	1	2	0	1	2	2	1	1	2	0	0	0	32.6	1	1	1	1
14428	2	3	3	0.1	2364	37.3	25.37	55	1	4	3	NA	6	0	NA	2	2	2	2	NA	NA	228	227	1	1	NA	1	2	2	1	1	2	0	0	0	37.3	1	1	1	1
14437	2	3	NA	0.1	7675	84.9	34.53	43	1	5	1	4.1	1	0	NA	2	2	2	2	NA	NA	209	207	1	2	2	3	0	0	3	3	0	0	0	0	84.9	1	1	3	3
14448	2	1	2	0.1	1291	73	33.11	67	2	3	3	2.18	1	0	NA	1	2	2	2	NA	NA	218	217	1	2	1	2	3	3	2	2	3	0	0	0	73	1	1	2	2
14453	2	1	2	1470.0	2142	84.9	27.91	61	2	4	3	1.63	2	0	NA	1	2	2	2	NA	NA	221	220	2	1	1	3	0	0	3	3	0	0	0	0	84.9	1	1	3	3
14458	2	1	2	1575.0	1221	58.7	45.39	59	2	3	3	4.48	1	0	NA	1	2	2	2	NA	NA	218	217	1	2	2	2	3	3	2	2	3	0	0	0	58.7	1	1	2	2
14459	2	1	2	592.1	1753	75.4	24.54	41	2	3	3	2.6	6	0	NA	2	2	2	2	NA	NA	209	209	1	0	1	3	0	0	3	3	0	0	0	0	75.4	1	1	3	3
14462	2	2	2	1736.0	2256	89.6	32.6	70	1	3	2	5	1	0	NA	1	2	2	2	NA	NA	213	212	1	2	2	3	0	0	3	3	0	0	0	0	89.6	1	1	3	3
14473	2	1	3	539.0	3532	42	27.94	47	1	3	3	5	3	0	NA	2	2	2	2	NA	NA	212	211	2	1	2	1	2	2	1	1	2	0	0	0	42	1	1	1	1
14476	2	2	3	0.1	2659	61.1	34.91	45	1	1	1	NA	1	0	NA	2	2	2	2	NA	NA	214	212	1	2	NA	2	3	3	2	2	3	0	0	0	61.1	1	1	2	2
14482	2	1	3	392.0	1129	27.9	37.18	43	2	1	3	2.76	1	0	NA	2	2	2	2	NA	NA	207	206	1	2	1	0	1	2	1	1	2	0	0	0	27.9	1	1	1	1
14488	2	3	3	3322.7	2908	70.6	25.24	49	1	3	2	5	1	0	NA	2	2	2	2	NA	NA	227	227	1	1	2	2	3	3	2	2	3	0	0	0	70.6	1	1	2	2
14492	2	3	3	0.1	2135	65.8	30.89	46	2	3	3	2.18	4	1	4	2	3	2	2	0	0	60	59	2	2	1	2	3	3	2	2	3	0	0	0	65.8	1	1	2	2
14500	2	2	3	0.1	6066	35	41.24	61	1	3	3	4.58	1	0	NA	1	2	2	2	NA	NA	208	207	1	2	2	1	2	2	1	1	2	0	0	0	35	1	1	1	1
14503	2	1	NA	0.1	1812	73	24.43	63	2	4	3	NA	3	0	NA	1	2	2	2	NA	NA	221	221	2	0	NA	2	3	3	2	2	3	0	0	0	73	1	1	2	2
14504	2	2	3	2508.3	1307	65.8	30.06	42	2	3	3	4.39	1	0	NA	2	1	2	2	NA	NA	225	224	1	2	2	2	3	3	2	2	3	0	0	0	65.8	1	1	2	2
14506	2	1	3	49.0	2820	56.3	34.59	60	1	3	3	5	1	0	NA	2	2	2	2	NA	NA	210	209	1	2	2	2	3	3	2	2	3	0	0	0	56.3	1	1	2	2
14509	2	1	3	1680.0	5226	123	26.16	44	1	3	2	3.97	1	0	NA	2	2	2	2	NA	NA	205	204	1	1	2	3	0	0	3	4	4	0	0	0	123	1	1	3	3
14511	2	3	3	0.1	1913	35	18.95	51	1	3	3	2.12	1	0	NA	2	2	2	2	NA	NA	212	211	1	0	1	1	2	2	1	1	2	0	0	0	35	1	1	1	1
14513	2	2	3	682.5	2989	75.4	23.33	60	1	3	3	3.1	1	0	NA	2	2	2	2	NA	NA	221	221	1	0	1	3	0	0	3	3	0	0	0	0	75.4	1	1	3	3
14515	2	1	NA	1323.0	2138	61.1	27.14	61	1	3	3	5	1	0	NA	2	2	2	2	NA	NA	219	218	1	1	2	2	3	3	2	2	3	0	0	0	61.1	1	1	2	2
14519	2	1	NA	0.1	1469	32.6	31.8	46	2	4	3	5	3	0	NA	2	2	2	2	NA	NA	213	212	2	2	2	1	2	2	1	1	2	0	0	0	32.6	1	1	1	1
14520	2	3	2	1970.5	2036	65.8	31.79	66	2	3	1	2.27	3	0	NA	1	2	2	2	NA	NA	219	219	2	2	1	2	3	3	2	2	3	0	0	0	65.8	1	1	2	2
14521	2	1	1	364.0	1826	32.6	39.21	58	2	4	2	2.23	3	0	NA	1	1	2	2	NA	NA	214	212	2	2	1	1	2	2	1	1	2	0	0	0	32.6	1	1	1	1
14522	2	2	3	1789.7	3433	92	29.43	55	1	1	3	2.73	6	0	NA	2	2	2	2	NA	NA	212	211	1	1	1	3	0	0	3	3	0	0	0	0	92	1	1	3	3
14524	2	2	3	0.1	2598	49.2	21.6	52	1	3	2	5	3	0	NA	2	2	2	2	NA	NA	227	226	2	0	2	1	2	2	1	1	2	0	0	0	49.2	1	1	1	1
14533	2	2	3	81.7	1086	37.3	30.74	67	2	4	2	1.64	1	1	5	1	2	2	2	0	0	66	65	1	2	1	1	2	2	1	1	2	1	0	0	37.3	1	1	1	1
14539	2	1	2	2228.3	3233	51.6	40.93	46	1	3	3	4.64	1	0	NA	1	1	2	2	NA	NA	217	216	1	2	2	2	3	3	2	2	3	0	0	0	51.6	1	1	2	2
14562	2	2	2	187.3	2715	61.1	28.51	64	1	3	3	NA	1	1	1	1	3	2	2	0	0	166	165	1	1	NA	2	3	3	2	2	3	1	0	0	61.1	1	1	2	2
14563	2	1	1	1029.0	1528	73	23.7	67	2	3	1	1.26	1	0	NA	2	2	2	2	NA	NA	209	208	1	0	0	2	3	3	2	2	3	0	0	0	73	1	1	2	2
14570	2	2	1	0.1	2157	61.1	28.91	62	1	1	1	4.92	1	0	NA	2	2	2	2	NA	NA	212	211	1	1	2	2	3	3	2	2	3	0	0	0	61.1	1	1	2	2
14580	2	2	1	658.0	1776	53.9	28.51	54	1	3	3	2.9	1	1	2	1	2	2	2	0	1	160	159	1	1	1	2	3	3	2	2	3	0	1	0	53.9	1	1	2	2
14594	2	1	2	0.1	2236	75.4	20.43	48	2	3	3	4.64	1	0	NA	2	2	2	2	NA	NA	219	218	1	0	2	3	0	0	3	3	0	0	0	0	75.4	1	1	3	3
14595	2	1	2	122.5	1001	63.5	25.76	67	2	3	3	NA	1	1	10	1	2	2	2	0	1	188	188	1	1	NA	2	3	3	2	2	3	0	0	0	63.5	1	1	2	2
14601	2	1	2	833.0	2141	92	29.88	61	2	1	3	3.01	1	0	NA	1	2	2	2	NA	NA	212	211	1	1	1	3	0	0	3	3	0	0	0	0	92	1	1	3	3
14604	2	1	1	5040.0	764	104	27.45	50	2	4	3	5	1	0	NA	1	2	2	2	NA	NA	219	219	1	1	2	3	0	0	3	4	4	0	0	0	104	1	1	3	3
14609	2	1	3	1008.0	1594	120	31.42	46	2	3	3	4.39	1	0	NA	2	2	2	2	NA	NA	212	211	1	2	2	3	0	0	3	4	4	0	0	0	120	1	1	3	3
14621	2	1	3	98.0	2021	37.3	32.92	44	2	3	2	5	1	1	4	1	2	2	2	0	0	154	153	1	2	2	1	2	2	1	1	2	0	0	0	37.3	1	1	1	1
14622	2	1	2	343.0	1642	63.5	19.46	50	2	3	3	5	1	0	NA	2	2	2	2	NA	NA	228	227	1	0	2	2	3	3	2	2	3	0	0	0	63.5	1	1	2	2
14629	2	1	2	4737.8	NA	116	25.11	43	2	3	3	5	1	0	NA	2	2	2	2	NA	NA	210	208	1	1	2	3	0	0	3	4	4	0	0	0	116	1	1	3	3
14633	2	3	3	604.3	1612	51.6	33.97	56	2	1	1	3.04	1	0	NA	2	2	2	2	NA	NA	211	210	1	2	1	2	3	3	2	2	3	0	0	0	51.6	1	1	2	2
14636	2	1	1	0.1	1555	89.6	24.24	67	1	1	1	1	1	0	NA	NA	2	2	2	NA	NA	226	225	1	0	0	3	0	0	3	3	0	0	0	0	89.6	1	1	3	3
14641	2	3	3	175.0	1781	37.3	26.24	44	1	1	1	0.57	1	0	NA	2	2	2	2	NA	NA	206	205	1	1	0	1	2	2	1	1	2	0	0	0	37.3	1	1	1	1
14643	2	3	1	0.1	864	68.2	31.78	58	2	3	2	1.86	2	1	2	1	1	2	1	1	0	46	45	2	2	1	2	3	3	2	2	3	0	1	0	68.2	1	1	2	2
14644	2	1	3	980.0	3677	92	22.09	53	2	3	3	5	1	0	NA	1	2	2	2	NA	NA	225	225	1	0	2	3	0	0	3	3	0	0	0	0	92	1	1	3	3
14645	2	2	1	200.7	1790	35	38.61	54	2	3	3	5	1	0	NA	2	2	2	2	NA	NA	214	214	1	2	2	1	2	2	1	1	2	0	0	0	35	1	1	1	1
14649	2	3	1	0.1	3490	44.4	26.94	49	1	4	1	NA	1	1	8	2	2	2	2	0	0	218	217	1	1	NA	1	2	2	1	1	2	0	0	0	44.4	1	1	1	1
14652	2	1	2	336.0	1922	65.8	22.67	55	2	4	3	2.51	1	0	NA	2	2	2	2	NA	NA	227	226	1	0	1	2	3	3	2	2	3	0	0	0	65.8	1	1	2	2
14655	2	1	2	1197.0	4032	75.4	37.2	43	2	3	3	3.97	4	0	NA	1	1	2	2	NA	NA	220	219	2	2	2	3	0	0	3	3	0	0	0	0	75.4	1	1	3	3
14656	2	3	3	0.1	1522	27.9	NA	58	2	4	1	0.09	5	1	10	2	2	2	2	0	0	34	34	2	NA	0	0	1	2	1	1	2	0	0	0	27.9	1	1	1	1
14659	2	1	NA	1606.5	2025	20.7	26.1	55	2	5	3	1.35	3	0	NA	1	2	2	1	NA	NA	218	217	2	1	1	0	1	1	0	0	1	0	0	0	20.7	1	1	0	0
14664	2	1	1	2304.8	2069	70.6	26.29	53	2	3	3	5	1	0	NA	2	2	2	2	NA	NA	225	224	1	1	2	2	3	3	2	2	3	0	0	0	70.6	1	1	2	2
14670	2	3	3	0.1	976	80.1	24.11	43	2	3	3	5	1	0	NA	2	2	2	2	NA	NA	223	222	1	0	2	3	0	0	3	3	0	0	0	0	80.1	1	1	3	3
14672	2	3	3	0.1	3198	39.7	26.65	44	1	4	1	0	5	0	NA	1	2	2	2	NA	NA	217	217	2	1	0	1	2	2	1	1	2	0	0	0	39.7	1	1	1	1
14676	2	1	3	3360.0	NA	46.8	23.97	64	1	3	3	5	1	0	NA	1	2	2	2	NA	NA	217	216	1	0	2	1	2	2	1	1	2	0	0	0	46.8	1	1	1	1
14681	2	1	3	4588.5	1482	56.3	27.54	53	1	1	3	5	1	0	NA	2	2	2	2	NA	NA	214	212	1	1	2	2	3	3	2	2	3	0	0	0	56.3	1	1	2	2
14683	2	1	NA	147.0	NA	23.1	41.89	67	2	3	2	NA	6	1	7	1	1	2	2	1	0	186	185	1	2	NA	0	1	1	0	0	1	0	0	0	23.1	1	1	0	0
14684	2	1	1	0.1	2707	42	28.96	40	2	2	2	0.96	1	0	NA	2	2	2	2	NA	NA	209	208	1	1	0	1	2	2	1	1	2	0	0	0	42	1	1	1	1
14685	2	3	1	0.1	834	51.6	22.95	62	1	4	1	NA	1	1	2	2	2	2	2	0	0	124	123	1	0	NA	2	3	3	2	2	3	0	1	0	51.6	1	1	2	2
14689	2	1	NA	889.0	1991	51.6	28.39	40	2	1	2	1.64	3	0	NA	2	2	2	2	NA	NA	208	208	2	1	1	2	3	3	2	2	3	0	0	0	51.6	1	1	2	2
14692	2	3	1	0.1	1717	87.3	20.86	63	1	1	1	1.57	1	0	NA	NA	2	2	2	NA	NA	212	211	1	0	1	3	0	0	3	3	0	0	0	0	87.3	1	1	3	3
14697	2	3	2	0.1	1764	20.7	41	51	1	4	2	3.14	3	1	3	1	3	2	1	0	0	43	42	2	2	1	0	1	1	0	0	1	0	0	1	20.7	1	1	0	0
14703	2	1	1	42.0	1409	51.6	20	43	1	1	2	3.33	1	0	NA	1	2	2	2	NA	NA	207	206	1	0	1	2	3	3	2	2	3	0	0	0	51.6	1	1	2	2
14713	2	3	3	560.0	3068	75.4	32.14	49	1	1	1	2.21	1	0	NA	1	2	2	2	NA	NA	211	210	1	2	1	3	0	0	3	3	0	0	0	0	75.4	1	1	3	3
14715	2	3	1	504.0	2827	87.3	28.27	61	1	3	1	2.24	1	1	9	2	2	2	2	0	0	80	80	1	1	1	3	0	0	3	3	0	0	0	0	87.3	1	1	3	3
14716	2	1	2	224.0	1957	63.5	23.02	53	2	3	3	5	1	0	NA	2	2	2	2	NA	NA	219	218	1	0	2	2	3	3	2	2	3	0	0	0	63.5	1	1	2	2
14718	2	1	2	2334.5	2400	96.7	26.62	55	2	3	2	4.19	1	0	NA	2	2	2	2	NA	NA	218	216	1	1	2	3	0	0	3	3	0	0	0	0	96.7	1	1	3	3
14728	2	2	3	514.5	1741	49.2	19.63	48	2	3	3	4.61	1	0	NA	2	2	2	2	NA	NA	214	213	1	0	2	1	2	2	1	1	2	0	0	0	49.2	1	1	1	1
14735	2	2	3	490.0	3635	37.3	22.73	42	2	4	3	3.31	1	0	NA	2	2	2	2	NA	NA	227	226	1	0	1	1	2	2	1	1	2	0	0	0	37.3	1	1	1	1
14737	2	3	2	0.1	1789	44.4	28.88	46	1	4	1	0.58	6	1	2	1	2	2	2	0	0	90	88	1	1	0	1	2	2	1	1	2	0	1	0	44.4	1	1	1	1
14738	2	3	3	0.1	3767	20.7	NA	64	1	1	1	NA	3	1	2	2	2	2	2	0	0	194	193	2	NA	NA	0	1	1	0	0	1	0	1	0	20.7	1	1	0	0
14740	2	3	2	696.5	3151	56.3	29.68	42	1	4	3	1.5	1	0	NA	2	2	2	2	NA	NA	212	211	1	1	1	2	3	3	2	2	3	0	0	0	56.3	1	1	2	2
14745	2	1	NA	0.1	NA	23.1	45.04	67	2	4	3	3.16	4	0	NA	1	2	2	2	NA	NA	215	214	2	2	1	0	1	1	0	0	1	0	0	0	23.1	1	1	0	0
14749	2	1	NA	0.1	1448	63.5	29.98	64	1	1	3	1.8	1	0	NA	2	1	1	2	NA	NA	217	216	1	1	1	2	3	3	2	2	3	0	0	0	63.5	1	1	2	2
14757	2	2	3	1883.0	3160	70.6	31.06	40	1	3	3	5	1	0	NA	1	2	2	2	NA	NA	220	219	1	2	2	2	3	3	2	2	3	0	0	0	70.6	1	1	2	2
14760	2	1	1	0.1	1270	39.7	36.35	63	2	3	2	5	1	0	NA	1	2	2	2	NA	NA	221	220	1	2	2	1	2	2	1	1	2	0	0	0	39.7	1	1	1	1
14766	2	3	1	0.1	3518	32.6	21.39	45	1	1	3	1.26	5	1	10	2	2	2	2	0	0	21	19	2	0	0	1	2	2	1	1	2	0	0	0	32.6	1	1	1	1
14768	2	1	3	2534.0	2558	63.5	32.36	50	1	3	3	5	1	0	NA	2	2	2	2	NA	NA	219	217	1	2	2	2	3	3	2	2	3	0	0	0	63.5	1	1	2	2
14770	2	2	1	416.5	2138	61.1	27.66	57	1	1	3	5	1	0	NA	2	2	2	2	NA	NA	217	217	1	1	2	2	3	3	2	2	3	0	0	0	61.1	1	1	2	2
14776	2	1	2	1750.0	2362	46.8	24.57	62	1	3	3	5	1	0	NA	1	1	2	2	NA	NA	214	212	1	0	2	1	2	2	1	1	2	0	0	0	46.8	1	1	1	1
14781	2	1	2	3360.0	2609	68.2	28.21	66	1	3	3	5	1	0	NA	2	2	1	2	NA	NA	219	218	1	1	2	2	3	3	2	2	3	0	0	0	68.2	1	1	2	2
14784	2	2	3	0.1	1444	58.7	29.74	50	2	3	2	2.73	1	0	NA	1	2	2	2	NA	NA	212	212	1	1	1	2	3	3	2	2	3	0	0	0	58.7	1	1	2	2
14786	2	2	3	0.1	690	42	32.81	60	2	1	3	0.96	1	0	NA	1	2	2	2	NA	NA	221	219	1	2	0	1	2	2	1	1	2	0	0	0	42	1	1	1	1
14791	2	1	2	735.0	2487	73	23.23	49	1	1	1	0.94	1	0	NA	2	2	2	2	NA	NA	226	225	1	0	0	2	3	3	2	2	3	0	0	0	73	1	1	2	2
14799	2	3	3	0.1	1512	65.8	26.36	51	1	1	1	0.42	1	0	NA	2	1	NA	2	NA	NA	208	207	1	1	0	2	3	3	2	2	3	0	0	0	65.8	1	1	2	2
14815	2	3	3	0.1	2443	63.5	38.62	57	1	1	2	3.04	1	1	2	1	2	2	2	1	0	103	102	1	2	1	2	3	3	2	2	3	0	1	0	63.5	1	1	2	2
14819	2	3	3	0.1	1663	46.8	24.56	62	2	3	3	5	5	0	NA	2	2	2	2	NA	NA	212	211	2	0	2	1	2	2	1	1	2	0	0	0	46.8	1	1	1	1
14821	2	2	3	0.1	2163	39.7	31.24	54	1	1	1	2.13	1	1	2	2	2	2	2	0	0	184	183	1	2	1	1	2	2	1	1	2	0	1	0	39.7	1	1	1	1
14823	2	2	1	0.1	2786	75.4	26.15	64	1	5	2	0.73	3	0	NA	1	1	2	2	NA	NA	209	209	2	1	0	3	0	0	3	3	0	0	0	0	75.4	1	1	3	3
14835	2	2	3	1102.5	2454	82.5	23.24	58	2	3	3	5	1	0	NA	1	2	2	2	NA	NA	219	219	1	0	2	3	0	0	3	3	0	0	0	0	82.5	1	1	3	3
14844	2	2	3	0.1	3087	84.9	26.76	51	1	3	3	5	1	1	1	2	2	2	2	0	0	175	174	1	1	2	3	0	0	3	3	0	1	0	0	84.9	1	1	3	3
14849	2	2	NA	1764.0	2339	63.5	23.05	63	1	5	3	5	1	0	NA	2	2	2	2	NA	NA	216	214	1	0	2	2	3	3	2	2	3	0	0	0	63.5	1	1	2	2
14850	2	1	NA	441.0	1423	32.6	30.2	50	2	4	1	4.19	1	0	NA	2	2	2	2	NA	NA	213	213	1	2	2	1	2	2	1	1	2	0	0	0	32.6	1	1	1	1
14852	2	2	NA	21294.0	2185	73	19.72	67	2	2	2	0.34	5	1	10	2	1	2	2	0	0	124	124	2	0	0	2	3	3	2	2	3	0	0	0	73	1	1	2	2
14856	2	2	3	392.0	1641	80.1	29.41	52	1	3	3	0.67	6	0	NA	2	2	2	2	NA	NA	214	213	1	1	0	3	0	0	3	3	0	0	0	0	80.1	1	1	3	3
14858	2	2	1	0.1	1207	46.8	26.28	57	2	5	1	5	1	1	1	2	1	2	2	1	0	189	187	1	1	2	1	2	2	1	1	2	1	0	0	46.8	1	1	1	1
14865	2	1	NA	3164.0	989	56.3	20.31	44	2	1	3	3.65	1	0	NA	2	2	2	2	NA	NA	214	214	1	0	2	2	3	3	2	2	3	0	0	0	56.3	1	1	2	2
14866	2	1	1	0.1	3498	32.6	24.97	66	1	4	1	0.6	1	0	NA	1	2	2	2	NA	NA	224	223	1	0	0	1	2	2	1	1	2	0	0	0	32.6	1	1	1	1
14867	2	1	NA	378.0	1779	70.6	23.44	63	2	5	3	4.99	1	0	NA	2	2	2	2	NA	NA	207	206	1	0	2	2	3	3	2	2	3	0	0	0	70.6	1	1	2	2
14869	2	2	1	163.3	1509	44.4	37.15	53	1	3	1	4.61	1	1	2	1	1	2	2	0	0	23	22	1	2	2	1	2	2	1	1	2	0	1	0	44.4	1	1	1	1
14872	2	2	1	0.1	2099	32.6	28.79	49	2	3	1	1.98	3	0	NA	NA	2	2	2	NA	NA	220	219	2	1	1	1	2	2	1	1	2	0	0	0	32.6	1	1	1	1
14877	2	2	2	3328.5	1517	58.7	28.28	58	1	3	3	5	1	0	NA	1	2	2	2	NA	NA	218	217	1	1	2	2	3	3	2	2	3	0	0	0	58.7	1	1	2	2
14880	2	2	1	0.1	2176	51.6	30.61	48	2	3	2	1.16	3	0	NA	2	2	2	2	NA	NA	220	219	2	2	0	2	3	3	2	2	3	0	0	0	51.6	1	1	2	2
14883	2	3	NA	89.8	2175	32.6	NA	47	1	3	3	0	6	1	10	2	2	2	2	0	0	24	23	1	NA	0	1	2	2	1	1	2	0	0	0	32.6	1	1	1	1
14887	2	3	3	0.1	1834	46.8	27.06	51	1	3	2	0.93	1	0	NA	2	2	2	2	NA	NA	216	215	1	1	0	1	2	2	1	1	2	0	0	0	46.8	1	1	1	1
14889	2	1	NA	0.1	1334	73	23.97	42	2	2	1	1.06	1	0	NA	2	2	2	2	NA	NA	215	214	1	0	0	2	3	3	2	2	3	0	0	0	73	1	1	2	2
14896	2	1	NA	462.0	2838	73	25.75	43	2	3	3	5	1	0	NA	2	2	2	2	NA	NA	212	211	1	1	2	2	3	3	2	2	3	0	0	0	73	1	1	2	2
14897	2	2	3	4410.0	3211	53.9	25.43	40	2	4	1	1.5	5	0	NA	1	2	2	2	NA	NA	224	224	2	1	1	2	3	3	2	2	3	0	0	0	53.9	1	1	2	2
14901	2	1	2	1033.7	1736	77.7	21.57	54	2	3	3	5	1	0	NA	2	2	2	2	NA	NA	218	218	1	0	2	3	0	0	3	3	0	0	0	0	77.7	1	1	3	3
14915	2	2	3	46.7	1137	87.3	29.82	42	2	3	3	5	1	1	10	2	2	2	2	0	0	189	187	1	1	2	3	0	0	3	3	0	0	0	0	87.3	1	1	3	3
14917	2	1	1	546.0	3115	65.8	24.49	61	1	1	1	1.89	1	0	NA	2	2	2	2	NA	NA	226	225	1	0	1	2	3	3	2	2	3	0	0	0	65.8	1	1	2	2
14921	2	3	3	1960.0	1836	46.8	20.16	60	1	4	1	0.92	3	1	10	2	2	2	2	0	0	46	45	2	0	0	1	2	2	1	1	2	0	0	0	46.8	1	1	1	1
14936	2	1	2	672.0	2882	46.8	21.81	42	1	4	2	1.94	4	0	NA	1	2	2	2	NA	NA	227	226	2	0	1	1	2	2	1	1	2	0	0	0	46.8	1	1	1	1
14939	2	3	3	0.1	1479	73	31.2	60	2	3	1	2.41	1	0	NA	2	2	2	2	NA	NA	225	224	1	2	1	2	3	3	2	2	3	0	0	0	73	1	1	2	2
14940	2	1	2	5880.0	1416	37.3	28.75	69	2	4	3	2.71	3	0	NA	2	2	2	2	NA	NA	214	212	2	1	1	1	2	2	1	1	2	0	0	0	37.3	1	1	1	1
14941	2	3	3	0.1	1889	58.7	25.38	50	1	3	2	1.55	1	1	3	2	2	2	2	0	0	205	204	1	1	1	2	3	3	2	2	3	0	0	1	58.7	1	1	2	2
14958	2	2	1	0.1	618	44.4	24.03	67	2	1	1	0.66	1	0	NA	1	2	2	2	NA	NA	212	211	1	0	0	1	2	2	1	1	2	0	0	0	44.4	1	1	1	1
14960	2	2	2	0.1	1962	84.9	28.76	53	2	3	1	5	1	0	NA	1	2	2	2	NA	NA	220	219	1	1	2	3	0	0	3	3	0	0	0	0	84.9	1	1	3	3
14964	2	1	1	0.1	802	35	28.15	54	2	5	2	2.6	1	0	NA	1	2	2	2	NA	NA	215	214	1	1	1	1	2	2	1	1	2	0	0	0	35	1	1	1	1
14965	2	3	3	0.1	1497	70.6	19.84	53	1	3	1	2.24	5	0	NA	1	2	2	1	NA	NA	206	205	2	0	1	2	3	3	2	2	3	0	0	0	70.6	1	1	2	2
14968	2	1	3	4368.0	1682	125	25.25	53	1	3	1	3.26	3	0	NA	1	2	2	2	NA	NA	205	204	2	1	1	3	0	0	3	4	4	0	0	0	125	1	1	3	3
14970	2	2	3	6401.5	2929	82.5	25.91	43	1	3	2	3.59	1	0	NA	2	2	2	2	NA	NA	217	216	1	1	2	3	0	0	3	3	0	0	0	0	82.5	1	1	3	3
14971	2	3	1	689.5	3515	75.4	25.35	47	1	3	2	1.63	6	0	NA	2	2	2	2	NA	NA	217	216	1	1	1	3	0	0	3	3	0	0	0	0	75.4	1	1	3	3
14973	2	2	3	0.1	2912	61.1	36.47	56	2	1	1	1.86	2	0	NA	2	2	2	2	NA	NA	214	213	2	2	1	2	3	3	2	2	3	0	0	0	61.1	1	1	2	2
14975	2	1	2	0.1	1479	44.4	26.86	65	2	1	1	2.5	2	0	NA	1	2	2	2	NA	NA	211	210	2	1	1	1	2	2	1	1	2	0	0	0	44.4	1	1	1	1
14980	2	1	1	310.3	3099	77.7	29.25	52	1	3	3	4.36	1	0	NA	2	2	2	2	NA	NA	225	225	1	1	2	3	0	0	3	3	0	0	0	0	77.7	1	1	3	3
14983	2	1	3	1645.0	1910	61.1	22.22	41	2	3	3	4.31	1	0	NA	2	2	2	2	NA	NA	223	223	1	0	2	2	3	3	2	2	3	0	0	0	61.1	1	1	2	2
14985	2	1	1	0.1	1764	35	30.94	41	2	3	2	1.59	1	0	NA	2	2	2	2	NA	NA	220	219	1	2	1	1	2	2	1	1	2	0	0	0	35	1	1	1	1
14993	2	1	1	0.1	2088	51.6	28.41	56	1	3	2	NA	1	0	NA	2	2	2	2	NA	NA	207	206	1	1	NA	2	3	3	2	2	3	0	0	0	51.6	1	1	2	2
14998	2	1	NA	1050.0	1643	44.4	32.16	43	2	3	2	3.39	1	0	NA	2	2	2	2	NA	NA	222	221	1	2	1	1	2	2	1	1	2	0	0	0	44.4	1	1	1	1
14999	2	3	1	0.1	876	18.3	40.39	60	2	3	2	0.78	3	1	1	1	3	2	2	0	0	116	115	2	2	0	0	1	1	0	0	1	1	0	0	18.3	1	1	0	0
15005	2	3	NA	0.1	3764	35	25.25	49	2	3	1	1.16	6	1	1	2	2	2	1	0	0	208	208	1	1	0	1	2	2	1	1	2	1	0	0	35	1	1	1	1
15012	2	3	NA	0.1	1027	53.9	NA	61	2	3	1	2.33	2	1	2	1	2	2	2	0	0	60	59	2	NA	1	2	3	3	2	2	3	0	1	0	53.9	1	1	2	2
15024	2	3	3	0.1	3623	75.4	33.34	62	1	3	3	5	1	0	NA	2	2	2	2	NA	NA	219	218	1	2	2	3	0	0	3	3	0	0	0	0	75.4	1	1	3	3
15029	2	2	1	0.1	2346	56.3	30.57	68	2	4	1	1.39	2	1	6	1	2	2	2	0	0	194	194	2	2	1	2	3	3	2	2	3	0	0	0	56.3	1	1	2	2
15033	2	1	2	0.1	1180	13.6	33.47	41	2	4	2	NA	4	0	NA	2	2	2	2	NA	NA	228	227	2	2	NA	0	1	1	0	0	1	0	0	0	13.6	1	1	0	0
15036	2	1	3	0.1	3212	37.3	31.43	41	1	1	3	4.14	1	0	NA	2	2	2	2	NA	NA	222	221	1	2	2	1	2	2	1	1	2	0	0	0	37.3	1	1	1	1
15041	2	3	3	0.1	1272	46.8	24.32	44	1	5	3	1.13	1	0	NA	2	2	2	2	NA	NA	214	213	1	0	0	1	2	2	1	1	2	0	0	0	46.8	1	1	1	1
15046	2	3	3	0.1	3151	35	44.02	49	1	1	2	5	1	0	NA	1	2	2	2	NA	NA	217	216	1	2	2	1	2	2	1	1	2	0	0	0	35	1	1	1	1
15051	2	2	3	955.5	847	49.2	28.17	50	2	1	2	5	1	0	NA	1	1	2	2	NA	NA	211	210	1	1	2	1	2	2	1	1	2	0	0	0	49.2	1	1	1	1
15062	2	2	3	2696.2	2996	70.6	32.37	42	1	3	1	3.87	1	0	NA	2	2	2	2	NA	NA	221	221	1	2	2	2	3	3	2	2	3	0	0	0	70.6	1	1	2	2
15069	2	3	3	1998.5	3635	51.6	24.67	46	1	1	1	3.4	1	0	NA	2	1	2	2	NA	NA	220	220	1	0	1	2	3	3	2	2	3	0	0	0	51.6	1	1	2	2
15073	2	1	1	0.1	1884	35	35.01	70	2	4	2	0.17	5	1	1	1	2	2	2	0	0	70	70	2	2	0	1	2	2	1	1	2	1	0	0	35	1	1	1	1
15077	2	2	NA	0.1	1438	46.8	34.49	64	2	4	3	2.76	2	1	10	2	3	2	2	0	0	190	189	2	2	1	1	2	2	1	1	2	0	0	0	46.8	1	1	1	1
15090	2	2	1	2485.0	2812	84.9	28.08	48	1	3	3	3	1	0	NA	2	2	2	2	NA	NA	219	218	1	1	1	3	0	0	3	3	0	0	0	0	84.9	1	1	3	3
15097	2	1	NA	280.0	1531	37.3	29.14	61	2	1	1	1.4	2	0	NA	1	1	2	2	NA	NA	220	220	2	1	1	1	2	2	1	1	2	0	0	0	37.3	1	1	1	1
15113	2	3	3	0.1	1608	44.4	26.23	40	1	3	2	5	5	0	NA	2	2	2	2	NA	NA	226	226	2	1	2	1	2	2	1	1	2	0	0	0	44.4	1	1	1	1
15116	2	1	2	0.1	2284	99.1	24.18	67	2	3	3	2.09	1	0	NA	1	2	2	2	NA	NA	209	209	1	0	1	3	0	0	3	3	0	0	0	0	99.1	1	1	3	3
15121	2	2	2	2362.5	1066	63.5	29.28	70	1	3	3	NA	1	1	10	1	2	2	2	0	0	164	164	1	1	NA	2	3	3	2	2	3	0	0	0	63.5	1	1	2	2
15131	2	1	2	49.0	1582	56.3	25.25	52	2	4	3	5	1	0	NA	1	2	2	2	NA	NA	221	220	1	1	2	2	3	3	2	2	3	0	0	0	56.3	1	1	2	2
15133	2	1	2	1102.5	2019	87.3	23.31	54	2	3	3	5	1	0	NA	2	1	2	2	NA	NA	217	216	1	0	2	3	0	0	3	3	0	0	0	0	87.3	1	1	3	3
15139	2	2	1	98.0	498	37.3	32.72	63	2	4	1	1.04	1	0	NA	1	2	2	2	NA	NA	227	226	1	2	0	1	2	2	1	1	2	0	0	0	37.3	1	1	1	1
15140	2	2	3	283.5	3158	63.5	29.37	43	1	3	3	2.33	1	0	NA	2	2	2	NA	NA	NA	224	223	1	1	1	2	3	3	2	2	3	0	0	0	63.5	1	1	2	2
15146	2	2	3	833.0	1242	30.2	31.28	64	1	4	3	2.33	1	0	NA	1	2	2	2	NA	NA	214	213	1	2	1	1	2	2	1	1	2	0	0	0	30.2	1	1	1	1
15154	2	3	3	0.1	2588	61.1	28.17	44	1	1	1	2.36	1	0	NA	1	2	2	2	NA	NA	219	218	1	1	1	2	3	3	2	2	3	0	0	0	61.1	1	1	2	2
15159	2	3	3	0.1	4243	20.7	21.3	46	1	4	3	3.73	4	0	NA	2	2	2	2	NA	NA	214	213	2	0	2	0	1	1	0	0	1	0	0	0	20.7	1	1	0	0
15178	2	2	3	959.0	2149	39.7	29.19	52	1	3	3	NA	1	0	NA	2	2	2	2	NA	NA	226	226	1	1	NA	1	2	2	1	1	2	0	0	0	39.7	1	1	1	1
15180	2	2	1	458.5	1226	35	23.65	49	2	3	3	5	1	0	NA	2	2	2	2	NA	NA	226	226	1	0	2	1	2	2	1	1	2	0	0	0	35	1	1	1	1
15183	2	1	NA	1102.5	1042	56.3	33.38	60	2	2	1	0.92	1	0	NA	1	1	2	2	NA	NA	224	223	1	2	0	2	3	3	2	2	3	0	0	0	56.3	1	1	2	2
15185	2	3	1	10.5	497	53.9	21.02	58	2	4	1	0.96	3	1	1	1	1	1	2	1	1	41	40	2	0	0	2	3	3	2	2	3	1	0	0	53.9	1	1	2	2
15193	2	3	3	224.0	1938	51.6	24.5	50	1	5	1	NA	1	0	NA	2	2	2	2	NA	NA	228	226	1	0	NA	2	3	3	2	2	3	0	0	0	51.6	1	1	2	2
15194	2	1	NA	0.1	441	35	37.26	50	2	3	1	1.72	1	0	NA	1	3	2	2	NA	NA	221	220	1	2	1	1	2	2	1	1	2	0	0	0	35	1	1	1	1
15195	2	1	NA	0.1	3755	44.4	30.66	69	2	3	2	0.62	2	0	NA	1	1	2	2	NA	NA	222	221	2	2	0	1	2	2	1	1	2	0	0	0	44.4	1	1	1	1
15200	2	3	3	0.1	1575	51.6	30.11	51	2	3	1	2.41	1	0	NA	2	2	2	2	NA	NA	212	212	1	2	1	2	3	3	2	2	3	0	0	0	51.6	1	1	2	2
15203	2	1	2	630.0	1863	61.1	20.98	67	2	3	3	3.77	1	1	6	2	2	2	2	0	0	132	132	1	0	2	2	3	3	2	2	3	0	0	0	61.1	1	1	2	2
15206	2	1	2	138.8	1369	73	22.14	41	2	3	1	1.7	1	0	NA	2	2	2	2	NA	NA	213	212	1	0	1	2	3	3	2	2	3	0	0	0	73	1	1	2	2
15211	2	3	3	0.1	1945	84.9	25.37	53	1	3	3	4.33	1	0	NA	2	2	2	2	NA	NA	225	225	1	1	2	3	0	0	3	3	0	0	0	0	84.9	1	1	3	3
15215	2	1	3	0.1	4098	77.7	29.33	56	1	1	1	3.77	1	1	7	2	2	2	2	1	1	185	183	1	1	2	3	0	0	3	3	0	0	0	0	77.7	1	1	3	3
15218	2	1	NA	2677.5	1425	49.2	24.89	59	2	5	3	NA	1	0	NA	2	1	2	2	NA	NA	211	210	1	0	NA	1	2	2	1	1	2	0	0	0	49.2	1	1	1	1
15221	2	2	3	0.1	1297	20.7	27.83	47	1	4	3	3.88	1	0	NA	2	2	2	2	NA	NA	226	225	1	1	2	0	1	1	0	0	1	0	0	0	20.7	1	1	0	0
15222	2	3	1	0.1	1338	32.6	33.75	45	2	1	1	2.15	1	0	NA	2	2	2	2	NA	NA	220	220	1	2	1	1	2	2	1	1	2	0	0	0	32.6	1	1	1	1
15225	2	2	3	4396.0	3470	70.6	29.97	53	1	3	3	5	1	0	NA	2	2	2	2	NA	NA	218	217	1	1	2	2	3	3	2	2	3	0	0	0	70.6	1	1	2	2
15238	2	3	3	0.1	1078	20.7	22.47	56	1	4	1	5	1	0	NA	2	2	2	2	NA	NA	206	204	1	0	2	0	1	1	0	0	1	0	0	0	20.7	1	1	0	0
15240	2	1	NA	0.1	2753	56.3	26.61	47	1	4	1	1.18	1	0	NA	2	2	2	2	NA	NA	214	212	1	1	0	2	3	3	2	2	3	0	0	0	56.3	1	1	2	2
15241	2	1	3	0.1	2945	46.8	37.37	61	1	3	2	1.36	1	1	6	1	2	2	2	0	0	128	127	1	2	1	1	2	2	1	1	2	0	0	0	46.8	1	1	1	1
15258	2	1	2	0.1	1082	58.7	21.88	43	2	3	3	3.45	1	0	NA	2	2	2	2	NA	NA	212	212	1	0	1	2	3	3	2	2	3	0	0	0	58.7	1	1	2	2
15261	2	1	NA	0.1	1593	23.1	35.56	64	2	2	1	1.13	4	0	NA	2	2	2	2	NA	NA	218	218	2	2	0	0	1	1	0	0	1	0	0	0	23.1	1	1	0	0
15263	2	2	2	402.5	1391	92	29.61	45	2	1	2	5	1	0	NA	2	1	2	2	NA	NA	206	205	1	1	2	3	0	0	3	3	0	0	0	0	92	1	1	3	3
15264	2	1	NA	1764.0	1442	49.2	20.53	62	2	5	3	5	1	0	NA	2	2	2	2	NA	NA	217	215	1	0	2	1	2	2	1	1	2	0	0	0	49.2	1	1	1	1
15266	2	3	3	0.1	2158	46.8	26.7	62	1	5	1	4.33	1	1	2	2	2	2	2	0	0	86	85	1	1	2	1	2	2	1	1	2	0	1	0	46.8	1	1	1	1
15272	2	3	1	0.1	1616	58.7	31.24	70	2	1	1	0.83	1	1	5	1	2	2	2	0	0	160	159	1	2	0	2	3	3	2	2	3	1	0	0	58.7	1	1	2	2
15273	2	1	1	0.1	1697	80.1	23.36	62	1	3	2	1.68	1	0	NA	2	2	2	2	NA	NA	214	214	1	0	1	3	0	0	3	3	0	0	0	0	80.1	1	1	3	3
15280	2	1	3	1232.0	1324	61.1	26.68	46	1	3	3	2	6	0	NA	2	2	2	2	NA	NA	220	219	1	1	1	2	3	3	2	2	3	0	0	0	61.1	1	1	2	2
15287	2	1	1	1568.0	1201	13.6	48.47	56	2	4	3	0.68	1	1	2	2	1	2	2	0	0	223	222	1	2	0	0	1	1	0	0	1	0	1	0	13.6	1	1	0	0
15288	2	1	2	0.1	3459	63.5	33.88	42	1	3	3	NA	1	0	NA	2	2	2	2	NA	NA	215	214	1	2	NA	2	3	3	2	2	3	0	0	0	63.5	1	1	2	2
15292	2	1	1	0.1	1437	39.7	40.85	56	2	3	2	1.03	3	1	10	1	1	2	2	1	0	164	162	2	2	0	1	2	2	1	1	2	0	0	0	39.7	1	1	1	1
15294	2	3	3	392.0	2012	30.2	22.78	58	1	4	3	5	1	0	NA	2	2	2	2	NA	NA	211	209	1	0	2	1	2	2	1	1	2	0	0	0	30.2	1	1	1	1
15310	2	1	3	2114.0	2328	65.8	22.69	50	1	3	3	5	1	0	NA	2	2	2	2	NA	NA	205	204	1	0	2	2	3	3	2	2	3	0	0	0	65.8	1	1	2	2
15315	2	1	NA	793.3	1436	44.4	29.24	67	1	4	3	NA	1	0	NA	2	2	2	2	NA	NA	211	211	1	1	NA	1	2	2	1	1	2	0	0	0	44.4	1	1	1	1
15332	2	3	2	3252.7	1316	82.5	29.93	47	1	3	2	5	1	0	NA	2	2	2	2	NA	NA	217	217	1	1	2	3	0	0	3	3	0	0	0	0	82.5	1	1	3	3
15335	2	1	2	0.1	1754	35	44.63	46	2	3	2	1.63	1	0	NA	2	2	2	2	NA	NA	224	223	1	2	1	1	2	2	1	1	2	0	0	0	35	1	1	1	1
15340	2	3	2	0.1	1681	63.5	20.26	59	2	3	1	1.27	3	0	NA	1	2	2	2	NA	NA	216	216	2	0	0	2	3	3	2	2	3	0	0	0	63.5	1	1	2	2
15343	2	1	1	2520.0	2657	56.3	25.58	42	1	1	1	1.4	1	0	NA	2	2	2	2	NA	NA	222	221	1	1	1	2	3	3	2	2	3	0	0	0	56.3	1	1	2	2
15348	2	2	1	224.0	2764	70.6	33.87	59	1	3	3	4.31	1	0	NA	1	2	2	2	NA	NA	225	225	1	2	2	2	3	3	2	2	3	0	0	0	70.6	1	1	2	2
15349	2	1	NA	0.1	2573	70.6	23.97	70	2	1	2	3.4	2	1	3	2	2	2	2	1	1	165	164	2	0	1	2	3	3	2	2	3	0	0	1	70.6	1	1	2	2
15350	2	2	3	252.0	2082	44.4	36.18	51	2	3	3	5	3	0	NA	1	2	2	2	NA	NA	208	207	2	2	2	1	2	2	1	1	2	0	0	0	44.4	1	1	1	1
15356	2	2	2	1719.7	954	68.2	27.61	63	2	3	3	5	2	0	NA	2	2	1	2	NA	NA	224	223	2	1	2	2	3	3	2	2	3	0	0	0	68.2	1	1	2	2
15360	2	2	3	1276.3	3898	51.6	28.88	55	1	3	3	5	1	0	NA	2	2	2	2	NA	NA	210	210	1	1	2	2	3	3	2	2	3	0	0	0	51.6	1	1	2	2
15366	2	1	1	0.1	3523	46.8	29.14	48	1	3	2	5	1	0	NA	1	2	2	2	NA	NA	222	221	1	1	2	1	2	2	1	1	2	0	0	0	46.8	1	1	1	1
15369	2	2	3	0.1	2598	27.9	28.84	63	1	4	2	5	1	0	NA	1	2	1	2	NA	NA	215	214	1	1	2	0	1	2	1	1	2	0	0	0	27.9	1	1	1	1
15370	2	1	2	5852.0	2337	68.2	22.01	53	1	3	3	5	1	0	NA	2	2	2	2	NA	NA	220	218	1	0	2	2	3	3	2	2	3	0	0	0	68.2	1	1	2	2
15379	2	1	NA	4410.0	2070	30.2	24.85	67	2	1	1	2.83	2	0	NA	2	2	2	2	NA	NA	207	206	2	0	1	1	2	2	1	1	2	0	0	0	30.2	1	1	1	1
15382	2	1	NA	56.0	2016	32.6	27.11	62	2	3	1	1.34	1	1	10	2	2	2	2	0	0	197	196	1	1	1	1	2	2	1	1	2	0	0	0	32.6	1	1	1	1
15398	2	3	3	0.1	3796	56.3	29.87	41	1	3	1	1.69	6	0	NA	2	2	2	2	NA	NA	224	223	1	1	1	2	3	3	2	2	3	0	0	0	56.3	1	1	2	2
15401	2	3	3	4186.0	2404	82.5	18.03	50	1	3	3	1.16	3	1	10	1	2	2	2	0	0	26	26	2	0	0	3	0	0	3	3	0	0	0	0	82.5	1	1	3	3
15403	2	1	NA	0.1	3173	46.8	29.48	64	1	4	2	NA	1	1	9	1	1	NA	2	0	0	90	90	1	1	NA	1	2	2	1	1	2	0	0	0	46.8	1	1	1	1
15404	2	1	2	700.0	2772	56.3	24.52	42	1	5	3	4.39	1	0	NA	2	2	2	2	NA	NA	208	208	1	0	2	2	3	3	2	2	3	0	0	0	56.3	1	1	2	2
15407	2	3	1	126.0	3018	37.3	28.08	50	1	3	3	3.77	1	0	NA	1	2	2	2	NA	NA	206	206	1	1	2	1	2	2	1	1	2	0	0	0	37.3	1	1	1	1
15420	2	3	1	0.1	3247	58.7	22.3	41	1	1	1	2.56	4	0	NA	2	2	2	2	NA	NA	220	219	2	0	1	2	3	3	2	2	3	0	0	0	58.7	1	1	2	2
15437	2	2	1	1449.0	1216	35	31.39	45	1	1	1	2.48	3	0	NA	2	1	2	2	NA	NA	219	219	2	2	1	1	2	2	1	1	2	0	0	0	35	1	1	1	1
15440	2	3	2	0.1	1474	63.5	20.69	51	2	5	2	4.12	1	0	NA	2	2	2	2	NA	NA	206	206	1	0	2	2	3	3	2	2	3	0	0	0	63.5	1	1	2	2
15446	2	2	2	6204.3	3919	96.7	24.48	44	1	1	3	3.01	1	0	NA	2	2	2	2	NA	NA	212	212	1	0	1	3	0	0	3	3	0	0	0	0	96.7	1	1	3	3
15466	2	1	NA	0.1	887	61.1	35.86	69	2	3	3	2.01	1	0	NA	1	3	2	2	NA	NA	216	215	1	2	1	2	3	3	2	2	3	0	0	0	61.1	1	1	2	2
15469	2	1	2	0.1	1640	51.6	24.23	43	2	1	2	1.56	1	0	NA	1	2	2	2	NA	NA	207	207	1	0	1	2	3	3	2	2	3	0	0	0	51.6	1	1	2	2
15470	2	1	1	1800.8	4688	68.2	27.67	49	1	3	3	5	1	0	NA	1	2	2	2	NA	NA	207	206	1	1	2	2	3	3	2	2	3	0	0	0	68.2	1	1	2	2
15481	2	1	NA	2660.0	1689	58.7	24	46	1	3	3	NA	3	0	NA	2	2	2	2	NA	NA	207	207	2	0	NA	2	3	3	2	2	3	0	0	0	58.7	1	1	2	2
15482	2	1	3	2096.5	3379	116	29.98	56	1	3	3	5	1	0	NA	2	2	2	2	NA	NA	209	208	1	1	2	3	0	0	3	4	4	0	0	0	116	1	1	3	3
15483	2	1	2	3122.0	2087	68.2	25.06	48	1	3	3	5	1	0	NA	2	2	2	2	NA	NA	215	213	1	1	2	2	3	3	2	2	3	0	0	0	68.2	1	1	2	2
15486	2	1	2	304.5	1769	53.9	26.22	48	2	1	3	4.42	1	0	NA	2	2	2	2	NA	NA	218	217	1	1	2	2	3	3	2	2	3	0	0	0	53.9	1	1	2	2
15489	2	2	1	0.1	4269	75.4	31.58	64	1	3	2	0.62	1	0	NA	1	2	2	2	NA	NA	206	204	1	2	0	3	0	0	3	3	0	0	0	0	75.4	1	1	3	3
15491	2	3	3	0.1	929	27.9	30.67	40	2	4	1	0.5	4	0	NA	2	2	2	2	NA	NA	222	221	2	2	0	0	1	2	1	1	2	0	0	0	27.9	1	1	1	1
15493	2	2	2	4155.7	520	82.5	23.04	66	1	3	2	5	1	0	NA	1	2	2	2	NA	NA	205	205	1	0	2	3	0	0	3	3	0	0	0	0	82.5	1	1	3	3
15497	2	2	3	2572.5	3040	80.1	23.59	48	1	3	2	1.7	1	0	NA	2	2	2	2	NA	NA	213	212	1	0	1	3	0	0	3	3	0	0	0	0	80.1	1	1	3	3
15500	2	1	1	644.0	2312	80.1	23.22	43	1	3	3	5	1	0	NA	2	2	2	2	NA	NA	218	217	1	0	2	3	0	0	3	3	0	0	0	0	80.1	1	1	3	3
15503	2	1	3	0.1	1141	49.2	NA	70	2	3	1	2.24	2	1	5	1	2	2	2	0	1	152	151	2	NA	1	1	2	2	1	1	2	1	0	0	49.2	1	1	1	1
15504	2	1	3	2690.3	1935	87.3	25.45	50	2	3	2	5	1	0	NA	2	2	2	2	NA	NA	225	224	1	1	2	3	0	0	3	3	0	0	0	0	87.3	1	1	3	3
15515	2	3	1	812.0	2016	80.1	18.68	43	1	4	2	2.09	3	0	NA	2	2	2	2	NA	NA	212	211	2	0	1	3	0	0	3	3	0	0	0	0	80.1	1	1	3	3
15526	2	1	2	238.0	1411	65.8	21.4	46	1	3	3	2.56	5	0	NA	2	2	2	2	NA	NA	220	219	2	0	1	2	3	3	2	2	3	0	0	0	65.8	1	1	2	2
15530	2	2	1	0.1	1389	61.1	25.28	51	1	3	2	1.69	3	0	NA	2	2	2	2	NA	NA	205	204	2	1	1	2	3	3	2	2	3	0	0	0	61.1	1	1	2	2
15537	2	2	3	29.2	1383	20.7	26.68	45	2	4	3	2.03	4	0	NA	2	2	2	2	NA	NA	227	226	2	1	1	0	1	1	0	0	1	0	0	0	20.7	1	1	0	0
15545	2	1	NA	0.1	1672	37.3	39.82	54	2	4	2	0.85	4	1	2	1	2	2	2	0	0	148	148	2	2	0	1	2	2	1	1	2	0	1	0	37.3	1	1	1	1
15546	2	2	3	1467.7	2776	84.9	28.48	43	1	3	3	5	1	0	NA	2	2	1	2	NA	NA	219	219	1	1	2	3	0	0	3	3	0	0	0	0	84.9	1	1	3	3
15550	2	2	2	0.1	1891	49.2	32.05	64	2	4	1	5	2	0	NA	1	1	2	2	NA	NA	217	217	2	2	2	1	2	2	1	1	2	0	0	0	49.2	1	1	1	1
15552	2	1	3	1225.0	3264	65.8	27.91	45	1	3	3	5	3	0	NA	2	2	2	2	NA	NA	228	227	2	1	2	2	3	3	2	2	3	0	0	0	65.8	1	1	2	2
15560	2	3	NA	0.1	984	25.5	19.24	40	2	4	1	0	5	0	NA	2	2	2	2	NA	NA	211	210	2	0	0	0	1	2	1	1	2	0	0	0	25.5	1	1	1	1
15565	2	1	1	0.1	NA	63.5	27.96	45	1	1	1	1.98	1	0	NA	2	2	2	2	NA	NA	220	219	1	1	1	2	3	3	2	2	3	0	0	0	63.5	1	1	2	2
15568	2	1	NA	0.1	1926	53.9	26.28	57	2	3	2	NA	1	1	5	2	2	2	2	0	0	217	217	1	1	NA	2	3	3	2	2	3	1	0	0	53.9	1	1	2	2
15569	2	1	NA	0.1	1194	44.4	47.76	58	2	4	3	3.12	1	0	NA	2	2	2	2	NA	NA	211	209	1	2	1	1	2	2	1	1	2	0	0	0	44.4	1	1	1	1
15579	2	2	NA	0.1	848	32.6	42.06	68	2	4	3	1.99	4	1	1	2	2	2	2	0	1	186	186	2	2	1	1	2	2	1	1	2	1	0	0	32.6	1	1	1	1
15583	2	1	3	0.1	2042	39.7	27.85	51	2	2	1	NA	4	0	NA	2	2	2	2	NA	NA	215	213	2	1	NA	1	2	2	1	1	2	0	0	0	39.7	1	1	1	1
15590	2	1	2	0.1	1784	94.4	28.46	70	2	3	2	1.72	1	1	4	2	2	1	2	0	0	67	66	1	1	1	3	0	0	3	3	0	0	0	0	94.4	1	1	3	3
15594	2	1	NA	2023.0	917	56.3	32.02	54	2	3	3	2.93	1	0	NA	2	2	2	2	NA	NA	217	216	1	2	1	2	3	3	2	2	3	0	0	0	56.3	1	1	2	2
15603	2	3	3	1029.0	1808	82.5	30.36	49	1	3	2	5	1	0	NA	1	2	2	2	NA	NA	207	206	1	2	2	3	0	0	3	3	0	0	0	0	82.5	1	1	3	3
15614	2	3	1	695.3	1388	23.1	NA	62	1	4	1	1.41	3	1	10	1	2	2	2	0	0	155	153	2	NA	1	0	1	1	0	0	1	0	0	0	23.1	1	1	0	0
15616	2	1	3	0.1	1291	73	31.65	50	2	3	1	4.99	1	0	NA	2	2	2	2	NA	NA	215	214	1	2	2	2	3	3	2	2	3	0	0	0	73	1	1	2	2
15617	2	1	3	0.1	1461	63.5	32.02	55	1	2	1	1.01	1	0	NA	1	1	2	2	NA	NA	224	224	1	2	0	2	3	3	2	2	3	0	0	0	63.5	1	1	2	2
15618	2	2	3	623.0	2379	30.2	41.41	69	1	1	3	5	1	1	1	1	1	1	2	0	0	104	102	1	2	2	1	2	2	1	1	2	1	0	0	30.2	1	1	1	1
15621	2	1	3	2177.0	1595	99.1	22.57	44	1	3	3	5	1	0	NA	2	2	2	2	NA	NA	209	208	1	0	2	3	0	0	3	3	0	0	0	0	99.1	1	1	3	3
15627	2	1	3	1016.8	1500	46.8	27.1	56	1	3	3	4.02	1	0	NA	2	2	2	2	NA	NA	224	223	1	1	2	1	2	2	1	1	2	0	0	0	46.8	1	1	1	1
15629	2	2	2	1890.0	1895	49.2	26.22	45	1	1	3	0.89	1	0	NA	2	2	2	2	NA	NA	218	218	1	1	0	1	2	2	1	1	2	0	0	0	49.2	1	1	1	1
15639	2	3	3	392.0	NA	84.9	22.38	41	2	3	2	1.13	1	0	NA	1	2	2	2	NA	NA	207	207	1	0	0	3	0	0	3	3	0	0	0	0	84.9	1	1	3	3
15640	2	3	NA	0.1	963	56.3	28.47	70	2	2	1	0.77	2	1	10	1	2	2	1	0	0	189	189	2	1	0	2	3	3	2	2	3	0	0	0	56.3	1	1	2	2
15642	2	1	1	0.1	1084	44.4	37.5	66	2	1	1	2.5	1	1	8	1	1	2	2	0	0	74	72	1	2	1	1	2	2	1	1	2	0	0	0	44.4	1	1	1	1
15643	2	3	2	490.0	2643	23.1	29.69	44	2	4	3	1.94	4	0	NA	2	2	2	2	NA	NA	225	224	2	1	1	0	1	1	0	0	1	0	0	0	23.1	1	1	0	0
15646	2	3	2	0.1	1993	82.5	21.84	52	2	1	3	0.43	3	0	NA	2	2	2	2	NA	NA	212	212	2	0	0	3	0	0	3	3	0	0	0	0	82.5	1	1	3	3
15655	2	1	1	0.1	2159	30.2	37.14	68	1	4	1	5	1	1	10	1	1	2	1	0	0	220	219	1	2	2	1	2	2	1	1	2	0	0	0	30.2	1	1	1	1
15658	2	2	3	0.1	2073	53.9	32.32	62	1	3	3	5	1	0	NA	2	2	2	2	NA	NA	213	212	1	2	2	2	3	3	2	2	3	0	0	0	53.9	1	1	2	2
15660	2	1	1	0.1	2573	46.8	28.04	68	1	1	1	1.66	1	0	NA	2	2	2	2	NA	NA	226	224	1	1	1	1	2	2	1	1	2	0	0	0	46.8	1	1	1	1
15664	2	1	1	0.1	2397	58.7	30.58	70	1	3	1	1.03	1	1	10	2	1	2	2	0	0	145	144	1	2	0	2	3	3	2	2	3	0	0	0	58.7	1	1	2	2
15694	2	2	3	0.1	807	58.7	26.41	57	1	3	1	0.47	6	1	2	2	2	1	2	0	0	98	98	1	1	0	2	3	3	2	2	3	0	1	0	58.7	1	1	2	2
15713	2	3	2	441.0	4099	68.2	23.01	49	1	3	1	0.56	3	1	2	2	2	2	2	0	0	136	136	2	0	0	2	3	3	2	2	3	0	1	0	68.2	1	1	2	2
15716	2	2	2	1204.0	1851	87.3	25.76	45	2	2	3	3.06	1	0	NA	2	2	2	2	NA	NA	212	211	1	1	1	3	0	0	3	3	0	0	0	0	87.3	1	1	3	3
15723	2	1	1	0.1	775	51.6	34.41	64	2	4	1	1.42	2	1	10	1	1	2	2	1	1	158	156	2	2	1	2	3	3	2	2	3	0	0	0	51.6	1	1	2	2
15727	2	1	2	931.0	1074	68.2	22.43	41	2	3	3	4.02	1	0	NA	2	2	2	2	NA	NA	224	223	1	0	2	2	3	3	2	2	3	0	0	0	68.2	1	1	2	2
15733	2	3	2	0.1	966	20.7	25.06	48	2	4	1	2.1	6	0	NA	2	2	2	2	NA	NA	226	226	1	1	1	0	1	1	0	0	1	0	0	0	20.7	1	1	0	0
15739	2	1	2	98.0	2859	73	20.8	40	2	4	3	5	1	0	NA	2	2	2	2	NA	NA	227	225	1	0	2	2	3	3	2	2	3	0	0	0	73	1	1	2	2
15740	2	3	3	0.1	1327	18.3	32.6	53	1	4	2	3.73	1	0	NA	1	1	2	2	NA	NA	223	222	1	2	2	0	1	1	0	0	1	0	0	0	18.3	1	1	0	0
15742	2	3	1	0.1	1621	61.1	24.53	42	2	3	2	0.97	1	0	NA	2	2	2	2	NA	NA	207	207	1	0	0	2	3	3	2	2	3	0	0	0	61.1	1	1	2	2
15743	2	2	3	1054.7	1984	151	25.87	43	2	3	3	5	1	0	NA	2	2	2	2	NA	NA	219	219	1	1	2	3	0	0	3	4	4	0	0	0	151	1	1	3	3
15755	2	3	1	0.1	3864	70.6	42.03	46	1	1	1	2.73	1	0	NA	2	2	2	2	NA	NA	226	225	1	2	1	2	3	3	2	2	3	0	0	0	70.6	1	1	2	2
15774	2	2	1	0.1	1498	80.1	27.94	41	1	1	1	0.84	1	0	NA	2	2	2	2	NA	NA	221	220	1	1	0	3	0	0	3	3	0	0	0	0	80.1	1	1	3	3
15776	2	1	NA	955.5	1596	82.5	23.6	67	2	3	2	1.26	1	0	NA	1	2	2	2	NA	NA	223	222	1	0	0	3	0	0	3	3	0	0	0	0	82.5	1	1	3	3
15777	2	1	3	0.1	2592	25.5	49.33	43	2	4	1	1.31	1	0	NA	1	2	2	2	NA	NA	211	210	1	2	1	0	1	2	1	1	2	0	0	0	25.5	1	1	1	1
15778	2	1	2	0.1	2368	87.3	24.58	63	2	4	1	1.72	5	0	NA	2	2	2	2	NA	NA	211	210	2	0	1	3	0	0	3	3	0	0	0	0	87.3	1	1	3	3
15779	2	2	3	182.0	1971	23.1	35.01	53	2	1	3	NA	1	0	NA	1	2	2	2	NA	NA	211	210	1	2	NA	0	1	1	0	0	1	0	0	0	23.1	1	1	0	0
15782	2	1	3	1025.5	3585	82.5	27.97	47	1	3	3	5	5	0	NA	2	2	2	2	NA	NA	225	224	2	1	2	3	0	0	3	3	0	0	0	0	82.5	1	1	3	3
15785	2	3	3	367.5	731	44.4	45.37	60	2	3	2	2.91	5	1	10	1	1	2	2	0	0	164	163	2	2	1	1	2	2	1	1	2	0	0	0	44.4	1	1	1	1
15789	2	2	1	37.3	975	51.6	30.82	65	1	3	3	2.45	1	1	1	1	1	1	2	1	1	10	9	1	2	1	2	3	3	2	2	3	1	0	0	51.6	1	1	2	2
15797	2	3	NA	0.1	610	37.3	40.74	61	2	3	2	0	3	1	2	2	2	2	2	0	0	167	166	2	2	0	1	2	2	1	1	2	0	1	0	37.3	1	1	1	1
15798	2	1	2	2430.2	1830	68.2	26.86	42	1	3	3	4.14	1	0	NA	2	2	2	2	NA	NA	213	212	1	1	2	2	3	3	2	2	3	0	0	0	68.2	1	1	2	2
15813	2	1	2	0.1	996	56.3	23.6	61	2	1	1	2	1	0	NA	1	2	2	2	NA	NA	211	211	1	0	1	2	3	3	2	2	3	0	0	0	56.3	1	1	2	2
15815	2	1	NA	7707.0	2239	68.2	26.16	51	2	3	3	5	1	0	NA	2	2	2	2	NA	NA	212	212	1	1	2	2	3	3	2	2	3	0	0	0	68.2	1	1	2	2
15825	2	1	2	378.0	1073	39.7	27.07	49	1	1	2	1.53	1	0	NA	2	2	2	2	NA	NA	218	218	1	1	1	1	2	2	1	1	2	0	0	0	39.7	1	1	1	1
15828	2	1	1	0.1	1648	30.2	28.94	55	2	1	2	2.73	1	0	NA	1	1	2	2	NA	NA	214	213	1	1	1	1	2	2	1	1	2	0	0	0	30.2	1	1	1	1
15829	2	1	3	0.1	1536	49.2	NA	42	2	3	3	2.42	1	0	NA	2	2	2	2	NA	NA	217	216	1	NA	1	1	2	2	1	1	2	0	0	0	49.2	1	1	1	1
15832	2	2	3	122.5	1377	20.7	30.2	61	2	1	2	2.21	1	0	NA	2	1	1	2	NA	NA	218	217	1	2	1	0	1	1	0	0	1	0	0	0	20.7	1	1	0	0
15834	2	1	1	0.1	1799	70.6	50.82	47	2	3	3	1.09	1	0	NA	1	2	2	2	NA	NA	221	221	1	2	0	2	3	3	2	2	3	0	0	0	70.6	1	1	2	2
15853	2	2	3	0.1	1551	65.8	28.54	42	1	1	2	2.83	1	0	NA	2	2	2	2	NA	NA	220	219	1	1	1	2	3	3	2	2	3	0	0	0	65.8	1	1	2	2
15855	2	2	3	0.1	3201	61.1	23.41	60	1	3	3	5	1	0	NA	2	2	2	2	NA	NA	206	205	1	0	2	2	3	3	2	2	3	0	0	0	61.1	1	1	2	2
15858	2	1	3	0.1	2486	63.5	33.7	44	2	1	1	NA	1	0	NA	2	2	2	2	NA	NA	208	207	1	2	NA	2	3	3	2	2	3	0	0	0	63.5	1	1	2	2
15864	2	2	2	2037.0	1231	61.1	30.8	47	1	3	3	3.7	1	0	NA	2	2	2	2	NA	NA	205	204	1	2	2	2	3	3	2	2	3	0	0	0	61.1	1	1	2	2
15865	2	3	3	0.1	1517	77.7	21.32	54	2	3	2	5	1	1	3	1	2	2	2	0	0	133	131	1	0	2	3	0	0	3	3	0	0	0	1	77.7	1	1	3	3
15874	2	2	2	1904.0	1372	156	21.85	68	2	3	3	5	1	1	6	1	2	2	2	0	0	116	114	1	0	2	3	0	0	3	4	4	0	0	0	156	1	1	3	3
15875	2	1	2	8332.3	2334	87.3	29.21	44	1	3	2	5	1	0	NA	2	2	2	2	NA	NA	225	224	1	1	2	3	0	0	3	3	0	0	0	0	87.3	1	1	3	3
15876	2	2	1	2184.0	2687	25.5	29.73	66	2	1	1	0.82	1	1	4	1	2	2	2	0	0	82	81	1	1	0	0	1	2	1	1	2	0	0	0	25.5	1	1	1	1
15880	2	1	1	1050.0	1985	68.2	22.25	41	2	3	3	5	1	0	NA	2	2	2	2	NA	NA	227	226	1	0	2	2	3	3	2	2	3	0	0	0	68.2	1	1	2	2
15882	2	2	1	0.1	1863	46.8	21.37	68	1	4	1	1.19	4	1	2	2	2	2	2	0	0	151	150	2	0	0	1	2	2	1	1	2	0	1	0	46.8	1	1	1	1
15894	2	2	1	4349.3	2129	104	23.93	54	1	3	3	5	5	0	NA	2	2	2	2	NA	NA	205	205	2	0	2	3	0	0	3	4	4	0	0	0	104	1	1	3	3
15895	2	2	2	702.3	1312	96.7	24.32	60	2	3	3	NA	1	0	NA	2	2	2	2	NA	NA	214	213	1	0	NA	3	0	0	3	3	0	0	0	0	96.7	1	1	3	3
15902	2	1	2	1683.5	951	94.4	24.59	57	2	3	3	5	1	0	NA	2	2	2	2	NA	NA	207	206	1	0	2	3	0	0	3	3	0	0	0	0	94.4	1	1	3	3
15921	2	2	3	0.1	916	32.6	24.37	43	1	4	1	1.37	1	0	NA	2	2	2	2	NA	NA	226	225	1	0	1	1	2	2	1	1	2	0	0	0	32.6	1	1	1	1
15922	2	2	1	414.2	1550	77.7	24.13	57	2	3	2	4.31	1	1	1	1	2	2	2	0	0	154	154	1	0	2	3	0	0	3	3	0	1	0	0	77.7	1	1	3	3
15923	2	3	2	0.1	3192	65.8	26.68	64	1	1	1	1.72	1	1	10	2	1	2	2	0	0	139	137	1	1	1	2	3	3	2	2	3	0	0	0	65.8	1	1	2	2
15926	2	1	NA	0.1	1909	56.3	22.51	41	2	1	3	1.9	1	0	NA	2	2	2	2	NA	NA	220	219	1	0	1	2	3	3	2	2	3	0	0	0	56.3	1	1	2	2
15929	2	2	3	840.0	1854	77.7	28.76	70	1	3	3	4.19	1	1	1	1	2	2	2	0	0	117	116	1	1	2	3	0	0	3	3	0	1	0	0	77.7	1	1	3	3
15937	2	1	1	0.1	1149	73	23.58	63	2	1	3	1.03	4	0	NA	1	1	2	2	NA	NA	221	220	2	0	0	2	3	3	2	2	3	0	0	0	73	1	1	2	2
15939	2	2	1	1984.5	2048	70.6	26.55	44	2	3	3	3.73	5	0	NA	2	2	2	2	NA	NA	208	207	2	1	2	2	3	3	2	2	3	0	0	0	70.6	1	1	2	2
15941	2	3	3	0.1	2397	35	26.19	42	1	5	3	2.73	1	1	10	2	1	2	2	0	0	128	127	1	1	1	1	2	2	1	1	2	0	0	0	35	1	1	1	1
15949	2	1	NA	0.1	1508	70.6	25.17	66	2	5	1	0.68	2	0	NA	1	2	2	2	NA	NA	226	225	2	1	0	2	3	3	2	2	3	0	0	0	70.6	1	1	2	2
15952	2	3	3	0.1	2471	58.7	26.61	63	1	3	1	1.16	5	1	1	2	2	2	2	0	1	129	129	2	1	0	2	3	3	2	2	3	1	0	0	58.7	1	1	2	2
15953	2	1	2	0.1	1380	27.9	33.68	48	1	3	3	3.73	1	0	NA	1	1	2	2	NA	NA	205	204	1	2	2	0	1	2	1	1	2	0	0	0	27.9	1	1	1	1
15956	2	2	3	1757.0	1442	68.2	32.53	62	1	3	3	5	1	0	NA	2	2	2	2	NA	NA	224	223	1	2	2	2	3	3	2	2	3	0	0	0	68.2	1	1	2	2
15962	2	1	1	1568.0	1959	61.1	45.69	44	1	3	2	1.26	3	0	NA	1	1	2	2	NA	NA	215	214	2	2	0	2	3	3	2	2	3	0	0	0	61.1	1	1	2	2
15964	2	1	1	0.1	1084	49.2	25.12	45	1	4	1	3.03	5	0	NA	2	2	2	2	NA	NA	215	215	2	1	1	1	2	2	1	1	2	0	0	0	49.2	1	1	1	1
15970	2	1	2	0.1	1528	70.6	26.15	68	2	3	2	5	1	1	2	1	2	2	2	0	0	162	161	1	1	2	2	3	3	2	2	3	0	1	0	70.6	1	1	2	2
15972	2	1	2	2051.7	3640	61.1	35.85	50	1	3	3	3.54	1	0	NA	2	2	2	2	NA	NA	207	206	1	2	2	2	3	3	2	2	3	0	0	0	61.1	1	1	2	2
15973	2	2	2	0.1	1143	44.4	28.56	55	1	5	3	2.6	1	0	NA	1	2	2	2	NA	NA	215	214	1	1	1	1	2	2	1	1	2	0	0	0	44.4	1	1	1	1
15978	2	1	3	0.1	2801	37.3	29.62	61	1	3	3	5	1	0	NA	2	2	2	2	NA	NA	207	207	1	1	2	1	2	2	1	1	2	0	0	0	37.3	1	1	1	1
15987	2	2	3	0.1	3286	68.2	26.95	52	1	3	2	1.13	1	0	NA	2	2	2	2	NA	NA	212	211	1	1	0	2	3	3	2	2	3	0	0	0	68.2	1	1	2	2
15989	2	2	2	4074.0	3003	65.8	20.62	64	1	3	3	5	1	0	NA	2	2	2	2	NA	NA	224	222	1	0	2	2	3	3	2	2	3	0	0	0	65.8	1	1	2	2
15992	2	2	2	679.5	1990	44.4	38.6	62	1	3	3	NA	1	0	NA	1	2	1	2	NA	NA	211	209	1	2	NA	1	2	2	1	1	2	0	0	0	44.4	1	1	1	1
15996	2	1	3	784.0	3817	65.8	29.34	40	1	3	2	3.59	1	0	NA	2	2	2	2	NA	NA	224	223	1	1	2	2	3	3	2	2	3	0	0	0	65.8	1	1	2	2
16008	2	1	1	399.0	2960	44.4	26.21	42	2	4	2	2.07	3	0	NA	1	2	2	2	NA	NA	227	226	2	1	1	1	2	2	1	1	2	0	0	0	44.4	1	1	1	1
16021	2	2	1	0.1	1484	35	35.84	52	2	4	1	NA	5	0	NA	2	1	2	1	NA	NA	206	206	2	2	NA	1	2	2	1	1	2	0	0	0	35	1	1	1	1
16026	2	1	2	3633.0	2126	75.4	28.11	68	1	3	2	1.25	5	0	NA	2	2	2	2	NA	NA	216	215	2	1	0	3	0	0	3	3	0	0	0	0	75.4	1	1	3	3
16029	2	1	1	0.1	934	63.5	36.49	52	2	1	1	NA	1	0	NA	2	2	2	2	NA	NA	225	224	1	2	NA	2	3	3	2	2	3	0	0	0	63.5	1	1	2	2
16037	2	1	3	0.1	729	49.2	NA	60	1	4	3	1.02	3	1	1	1	2	1	2	0	0	54	52	2	NA	0	1	2	2	1	1	2	1	0	0	49.2	1	1	1	1
16038	2	2	3	2772.0	2340	68.2	32.64	61	1	3	2	5	1	0	NA	1	1	1	2	NA	NA	219	218	1	2	2	2	3	3	2	2	3	0	0	0	68.2	1	1	2	2
16043	2	3	3	1260.0	3380	35	27.24	41	1	1	1	0.94	1	1	10	2	2	2	2	1	0	134	133	1	1	0	1	2	2	1	1	2	0	0	0	35	1	1	1	1
16049	2	2	3	1666.0	1983	65.8	29.61	48	2	3	3	5	1	0	NA	2	2	2	2	NA	NA	206	205	1	1	2	2	3	3	2	2	3	0	0	0	65.8	1	1	2	2
16058	2	2	NA	0.1	NA	58.7	26.14	62	2	3	2	NA	1	0	NA	2	2	2	2	NA	NA	227	226	1	1	NA	2	3	3	2	2	3	0	0	0	58.7	1	1	2	2
16061	2	3	2	1470.0	1836	87.3	18.86	56	2	3	2	3.84	3	0	NA	2	2	2	2	NA	NA	207	206	2	0	2	3	0	0	3	3	0	0	0	0	87.3	1	1	3	3
16069	2	1	NA	466.7	1568	75.4	26.59	64	1	3	3	5	1	1	1	1	2	2	2	0	0	170	170	1	1	2	3	0	0	3	3	0	1	0	0	75.4	1	1	3	3
16075	2	3	3	0.1	2852	35	19.66	63	2	4	1	0.29	3	1	2	1	2	2	2	0	0	164	163	2	0	0	1	2	2	1	1	2	0	1	0	35	1	1	1	1
16077	2	2	3	130.7	1588	49.2	26.57	50	1	2	1	1.57	1	0	NA	2	2	2	2	NA	NA	211	210	1	1	1	1	2	2	1	1	2	0	0	0	49.2	1	1	1	1
16079	2	3	3	0.1	NA	37.3	NA	46	2	1	1	0.52	5	0	NA	2	2	2	2	NA	NA	208	208	2	NA	0	1	2	2	1	1	2	0	0	0	37.3	1	1	1	1
16083	2	3	1	0.1	1805	70.6	22.99	58	1	3	2	NA	3	1	10	1	2	1	2	0	0	99	98	2	0	NA	2	3	3	2	2	3	0	0	0	70.6	1	1	2	2
16088	2	1	NA	266.0	1235	77.7	21.56	55	2	3	3	NA	5	1	5	2	2	2	2	0	0	175	175	2	0	NA	3	0	0	3	3	0	1	0	0	77.7	1	1	3	3
16091	2	2	1	32.7	2076	56.3	25.83	50	2	3	2	4.36	1	0	NA	2	2	2	2	NA	NA	225	225	1	1	2	2	3	3	2	2	3	0	0	0	56.3	1	1	2	2
16092	2	1	NA	0.1	2545	58.7	21.68	40	2	1	1	1.17	6	0	NA	2	2	2	2	NA	NA	224	223	1	0	0	2	3	3	2	2	3	0	0	0	58.7	1	1	2	2
16098	2	1	NA	0.1	NA	23.1	NA	64	1	3	3	4.13	5	0	NA	1	2	2	2	NA	NA	220	219	2	NA	2	0	1	1	0	0	1	0	0	0	23.1	1	1	0	0
16105	2	1	2	1512.0	2097	65.8	20.76	54	2	3	2	0.67	1	0	NA	2	2	2	2	NA	NA	218	217	1	0	0	2	3	3	2	2	3	0	0	0	65.8	1	1	2	2
16109	2	1	3	1337.0	3154	94.4	17.09	45	2	3	3	1.89	3	0	NA	2	2	2	2	NA	NA	213	212	2	0	1	3	0	0	3	3	0	0	0	0	94.4	1	1	3	3
16110	2	3	3	875.0	1834	56.3	24.31	56	1	1	3	1.73	1	0	NA	2	1	2	2	NA	NA	226	225	1	0	1	2	3	3	2	2	3	0	0	0	56.3	1	1	2	2
16113	2	2	3	63.0	982	30.2	50.51	46	2	3	1	NA	5	0	NA	1	2	2	2	NA	NA	222	222	2	2	NA	1	2	2	1	1	2	0	0	0	30.2	1	1	1	1
16126	2	1	NA	0.1	1093	35	NA	48	2	4	1	0.93	1	0	NA	1	1	2	1	NA	NA	223	222	1	NA	0	1	2	2	1	1	2	0	0	0	35	1	1	1	1
16131	2	2	3	252.0	2428	42	27.21	67	1	1	1	1.21	1	1	10	2	2	2	2	0	0	174	173	1	1	0	1	2	2	1	1	2	0	0	0	42	1	1	1	1
16134	2	1	1	367.5	1140	46.8	36.26	43	2	3	1	0.61	1	0	NA	2	2	2	2	NA	NA	223	222	1	2	0	1	2	2	1	1	2	0	0	0	46.8	1	1	1	1
16137	2	3	3	0.1	2822	61.1	28.08	63	1	3	3	5	1	1	10	2	2	2	2	0	0	61	60	1	1	2	2	3	3	2	2	3	0	0	0	61.1	1	1	2	2
16138	2	1	2	0.1	1550	65.8	24.06	54	2	3	3	5	1	0	NA	2	2	2	2	NA	NA	206	205	1	0	2	2	3	3	2	2	3	0	0	0	65.8	1	1	2	2
16140	2	2	3	0.1	2079	37.3	22.62	46	1	2	1	0.87	1	0	NA	1	2	2	2	NA	NA	225	225	1	0	0	1	2	2	1	1	2	0	0	0	37.3	1	1	1	1
16150	2	2	3	494.7	1697	68.2	22.28	54	1	2	3	5	1	0	NA	1	2	2	2	NA	NA	212	212	1	0	2	2	3	3	2	2	3	0	0	0	68.2	1	1	2	2
16155	2	2	NA	1505.0	1742	84.9	33.11	66	1	3	1	0.97	3	1	2	2	2	2	2	0	0	51	48	2	2	0	3	0	0	3	3	0	0	1	0	84.9	1	1	3	3
16157	2	1	3	98.0	2117	63.5	27.76	67	1	3	1	1.11	1	1	10	1	1	2	2	1	1	189	188	1	1	0	2	3	3	2	2	3	0	0	0	63.5	1	1	2	2
16163	2	2	1	1260.0	1583	70.6	32.07	60	1	3	1	3.52	1	0	NA	2	2	2	2	NA	NA	214	213	1	2	2	2	3	3	2	2	3	0	0	0	70.6	1	1	2	2
16180	2	1	3	980.0	1716	51.6	27.03	45	1	3	3	5	1	0	NA	1	2	2	2	NA	NA	205	203	1	1	2	2	3	3	2	2	3	0	0	0	51.6	1	1	2	2
16187	2	2	2	8563.3	660	75.4	26.93	70	1	3	1	2.15	1	1	1	1	3	2	2	1	0	195	194	1	1	1	3	0	0	3	3	0	1	0	0	75.4	1	1	3	3
16190	2	3	3	147.0	2412	32.6	27.41	52	1	3	3	5	1	0	NA	2	2	2	2	NA	NA	214	213	1	1	2	1	2	2	1	1	2	0	0	0	32.6	1	1	1	1
16199	2	1	2	0.1	1311	27.9	38.52	47	2	4	3	2.28	1	0	NA	2	2	2	2	NA	NA	223	221	1	2	1	0	1	2	1	1	2	0	0	0	27.9	1	1	1	1
16200	2	2	3	1388.3	1288	70.6	19.82	66	2	3	3	5	1	1	10	1	2	2	2	0	0	206	206	1	0	2	2	3	3	2	2	3	0	0	0	70.6	1	1	2	2
16205	2	2	3	1715.0	1167	73	24.98	54	2	3	2	5	1	0	NA	1	2	2	2	NA	NA	218	217	1	0	2	2	3	3	2	2	3	0	0	0	73	1	1	2	2
16211	2	3	3	0.1	3937	94.4	26.13	49	1	3	2	NA	1	0	NA	2	2	2	2	NA	NA	222	221	1	1	NA	3	0	0	3	3	0	0	0	0	94.4	1	1	3	3
16214	2	1	2	2859.5	1719	82.5	26.21	44	1	3	3	3.75	1	0	NA	2	2	2	2	NA	NA	218	216	1	1	2	3	0	0	3	3	0	0	0	0	82.5	1	1	3	3
16215	2	2	3	0.1	1993	96.7	29.93	57	2	3	3	5	1	0	NA	1	2	1	2	NA	NA	221	220	1	1	2	3	0	0	3	3	0	0	0	0	96.7	1	1	3	3
16217	2	1	2	624.8	827	75.4	27.55	61	2	4	3	NA	3	0	NA	2	2	2	2	NA	NA	219	219	2	1	NA	3	0	0	3	3	0	0	0	0	75.4	1	1	3	3
16226	2	2	3	4096.8	1569	58.7	27.38	50	1	3	3	5	6	0	NA	1	2	2	2	NA	NA	213	213	1	1	2	2	3	3	2	2	3	0	0	0	58.7	1	1	2	2
16228	2	2	3	0.1	3685	94.4	28.34	55	1	3	3	5	1	1	2	2	2	2	2	0	0	112	111	1	1	2	3	0	0	3	3	0	0	1	0	94.4	1	1	3	3
16234	2	1	2	0.1	800	101	24.51	54	1	3	2	2.73	1	0	NA	2	2	2	2	NA	NA	215	215	1	0	1	3	0	0	3	4	4	0	0	0	101	1	1	3	3
16235	2	2	1	735.0	2275	56.3	25.52	67	1	3	3	5	1	0	NA	2	2	2	2	NA	NA	227	226	1	1	2	2	3	3	2	2	3	0	0	0	56.3	1	1	2	2
16239	2	2	2	49.0	3485	65.8	26.05	60	2	3	3	5	3	1	9	1	2	2	2	0	0	109	108	2	1	2	2	3	3	2	2	3	0	0	0	65.8	1	1	2	2
16246	2	3	1	0.1	1315	63.5	20.88	63	2	3	2	1.34	3	1	10	2	2	2	2	0	1	170	169	2	0	1	2	3	3	2	2	3	0	0	0	63.5	1	1	2	2
16249	2	2	2	829.5	2271	53.9	42.52	57	1	3	3	5	1	1	1	1	1	2	2	1	0	49	48	1	2	2	2	3	3	2	2	3	1	0	0	53.9	1	1	2	2
16257	2	1	2	2016.0	2689	104	24.28	43	1	3	3	5	1	0	NA	2	2	2	2	NA	NA	210	208	1	0	2	3	0	0	3	4	4	0	0	0	104	1	1	3	3
16262	2	2	3	28.0	1594	39.7	28.8	41	1	1	2	1.27	1	1	1	2	1	2	2	0	0	139	137	1	1	0	1	2	2	1	1	2	1	0	0	39.7	1	1	1	1
16268	2	3	1	0.1	1753	30.2	35.43	41	2	1	1	2.73	1	0	NA	1	1	2	2	NA	NA	226	225	1	2	1	1	2	2	1	1	2	0	0	0	30.2	1	1	1	1
16270	2	3	3	597.3	1436	53.9	27.61	41	2	1	3	5	3	0	NA	2	2	2	2	NA	NA	211	210	2	1	2	2	3	3	2	2	3	0	0	0	53.9	1	1	2	2
16287	2	3	1	0.1	1178	23.1	27.3	49	2	4	2	NA	1	0	NA	2	1	2	2	NA	NA	225	225	1	1	NA	0	1	1	0	0	1	0	0	0	23.1	1	1	0	0
16289	2	2	3	0.1	2774	35	28.56	40	1	4	1	1.31	1	1	1	2	2	2	2	0	0	205	204	1	1	1	1	2	2	1	1	2	1	0	0	35	1	1	1	1
16290	2	1	2	0.1	1371	49.2	22.32	52	2	3	3	5	1	0	NA	2	2	2	2	NA	NA	217	216	1	0	2	1	2	2	1	1	2	0	0	0	49.2	1	1	1	1
16297	2	1	NA	1163.8	NA	77.7	36.16	48	2	4	3	4.29	5	0	NA	2	2	2	2	NA	NA	224	223	2	2	2	3	0	0	3	3	0	0	0	0	77.7	1	1	3	3
16299	2	1	2	424.7	1740	65.8	23.95	49	2	3	3	5	1	0	NA	1	2	2	2	NA	NA	219	217	1	0	2	2	3	3	2	2	3	0	0	0	65.8	1	1	2	2
16309	2	1	NA	0.1	1069	18.3	42.83	43	2	4	1	1.66	3	0	NA	2	2	2	2	NA	NA	223	223	2	2	1	0	1	1	0	0	1	0	0	0	18.3	1	1	0	0
16312	2	2	2	0.1	3893	42	29.69	46	1	1	1	1.33	1	0	NA	2	1	2	2	NA	NA	208	208	1	1	1	1	2	2	1	1	2	0	0	0	42	1	1	1	1
16329	2	3	1	0.1	1240	51.6	33.41	53	2	3	2	3.27	1	0	NA	1	2	2	2	NA	NA	224	223	1	2	1	2	3	3	2	2	3	0	0	0	51.6	1	1	2	2
16339	2	2	3	1516.7	2952	58.7	28.15	61	1	3	2	5	1	0	NA	1	2	1	2	NA	NA	219	218	1	1	2	2	3	3	2	2	3	0	0	0	58.7	1	1	2	2
16342	2	1	3	2054.5	3652	73	23.65	42	1	3	3	2.55	1	0	NA	2	2	2	2	NA	NA	217	216	1	0	1	2	3	3	2	2	3	0	0	0	73	1	1	2	2
16343	2	2	2	0.1	2964	70.6	25.97	48	1	3	3	3.14	1	0	NA	2	2	2	2	NA	NA	219	217	1	1	1	2	3	3	2	2	3	0	0	0	70.6	1	1	2	2
16345	2	2	1	1102.5	1575	56.3	35.01	60	2	4	3	3.72	1	0	NA	1	2	2	2	NA	NA	215	214	1	2	2	2	3	3	2	2	3	0	0	0	56.3	1	1	2	2
16352	2	1	2	0.1	2150	32.6	33.2	60	2	1	1	3.66	1	0	NA	2	2	2	2	NA	NA	223	222	1	2	2	1	2	2	1	1	2	0	0	0	32.6	1	1	1	1
16357	2	3	2	7868.0	4501	70.6	30.95	69	1	1	2	4.39	1	1	1	2	2	2	2	0	1	219	219	1	2	2	2	3	3	2	2	3	1	0	0	70.6	1	1	2	2
16362	2	3	2	15120.0	1815	49.2	42.41	61	2	1	3	5	2	1	1	1	2	2	2	0	1	208	208	2	2	2	1	2	2	1	1	2	1	0	0	49.2	1	1	1	1
16363	2	2	2	1904.0	1360	75.4	24.71	65	1	3	2	3.23	1	0	NA	2	2	2	2	NA	NA	225	224	1	0	1	3	0	0	3	3	0	0	0	0	75.4	1	1	3	3
16364	2	1	3	395.5	636	32.6	51.45	46	2	1	1	0.83	4	0	NA	1	1	2	2	NA	NA	216	215	2	2	0	1	2	2	1	1	2	0	0	0	32.6	1	1	1	1
16371	2	3	3	0.1	2344	42	19.06	40	1	4	1	0.44	1	0	NA	2	2	2	2	NA	NA	224	224	1	0	0	1	2	2	1	1	2	0	0	0	42	1	1	1	1
16376	2	1	3	490.0	4297	49.2	28.1	53	1	3	3	4.92	1	0	NA	1	2	2	2	NA	NA	220	219	1	1	2	1	2	2	1	1	2	0	0	0	49.2	1	1	1	1
16386	2	2	1	0.1	1403	70.6	NA	63	1	3	3	1.02	3	1	10	1	1	2	2	0	0	21	20	2	NA	0	2	3	3	2	2	3	0	0	0	70.6	1	1	2	2
16392	2	1	2	0.1	2478	65.8	29.9	60	1	3	3	0.9	3	1	2	2	1	2	2	0	0	74	74	2	1	0	2	3	3	2	2	3	0	1	0	65.8	1	1	2	2
16400	2	1	2	2576.0	2363	53.9	22.29	49	2	3	3	5	1	0	NA	2	2	2	2	NA	NA	215	213	1	0	2	2	3	3	2	2	3	0	0	0	53.9	1	1	2	2
16414	2	2	1	0.1	1495	53.9	NA	57	2	3	3	4.58	1	1	10	1	1	2	2	1	0	39	38	1	NA	2	2	3	3	2	2	3	0	0	0	53.9	1	1	2	2
16415	2	2	1	536.7	1589	51.6	24.95	53	1	3	3	5	1	0	NA	2	2	2	2	NA	NA	214	213	1	0	2	2	3	3	2	2	3	0	0	0	51.6	1	1	2	2
16418	2	9999	NA	367.5	1523	75.4	26.72	53	2	5	1	0.94	2	0	NA	2	2	2	2	NA	NA	218	216	2	1	0	3	0	0	3	3	0	0	0	0	75.4	1	1	3	3
16420	2	1	2	497.0	2184	53.9	31.92	53	2	3	3	5	3	0	NA	2	2	2	2	NA	NA	219	218	2	2	2	2	3	3	2	2	3	0	0	0	53.9	1	1	2	2
16423	2	1	2	0.1	1511	18.3	42.32	58	2	4	1	0.84	2	1	2	2	2	2	2	0	0	119	119	2	2	0	0	1	1	0	0	1	0	1	0	18.3	1	1	0	0
16430	2	1	2	212.3	2347	65.8	20.63	66	2	3	3	2.51	1	0	NA	2	2	2	2	NA	NA	227	226	1	0	1	2	3	3	2	2	3	0	0	0	65.8	1	1	2	2
16434	2	3	1	0.1	1287	37.3	43.29	66	1	4	1	0.69	1	1	10	1	2	2	1	0	1	91	90	1	2	0	1	2	2	1	1	2	0	0	0	37.3	1	1	1	1
16435	2	1	NA	2870.0	2613	68.2	21.92	44	2	3	3	2.91	5	0	NA	2	2	2	2	NA	NA	228	227	2	0	1	2	3	3	2	2	3	0	0	0	68.2	1	1	2	2
16447	2	1	2	0.1	2130	44.4	27.29	66	1	3	3	3.45	1	0	NA	2	2	2	2	NA	NA	228	227	1	1	1	1	2	2	1	1	2	0	0	0	44.4	1	1	1	1
16470	2	3	NA	0.1	NA	25.5	NA	51	2	4	2	NA	1	0	NA	1	2	2	2	NA	NA	213	212	1	NA	NA	0	1	2	1	1	2	0	0	0	25.5	1	1	1	1
16474	2	1	1	0.1	1492	61.1	20.37	51	1	3	3	0.52	5	0	NA	1	2	2	2	NA	NA	225	224	2	0	0	2	3	3	2	2	3	0	0	0	61.1	1	1	2	2
16476	2	2	1	0.1	1766	75.4	26.87	65	1	4	3	1.1	1	0	NA	2	1	2	2	NA	NA	221	220	1	1	0	3	0	0	3	3	0	0	0	0	75.4	1	1	3	3
16481	2	2	1	52.5	1866	65.8	22.76	57	1	4	3	5	1	0	NA	1	2	2	2	NA	NA	228	227	1	0	2	2	3	3	2	2	3	0	0	0	65.8	1	1	2	2
16482	2	2	2	2782.5	3286	63.5	26.03	47	2	1	1	2.6	3	0	NA	2	2	2	2	NA	NA	217	215	2	1	1	2	3	3	2	2	3	0	0	0	63.5	1	1	2	2
16489	2	1	NA	906.5	2768	27.9	36.99	47	1	4	1	5	1	0	NA	2	2	2	2	NA	NA	215	214	1	2	2	0	1	2	1	1	2	0	0	0	27.9	1	1	1	1
16491	2	1	NA	0.1	2657	42	32.32	56	2	4	3	1.66	3	0	NA	2	2	2	2	NA	NA	224	223	2	2	1	1	2	2	1	1	2	0	0	0	42	1	1	1	1
16493	2	3	1	1582.0	2531	49.2	31.57	44	1	1	1	1.21	5	0	NA	2	2	2	2	NA	NA	220	219	2	2	0	1	2	2	1	1	2	0	0	0	49.2	1	1	1	1
16496	2	2	3	0.1	2249	56.3	32.09	58	2	1	1	1.68	1	0	NA	2	2	2	2	NA	NA	211	210	1	2	1	2	3	3	2	2	3	0	0	0	56.3	1	1	2	2
16498	2	2	2	0.1	2096	70.6	20.28	61	2	3	3	NA	1	0	NA	2	2	2	2	NA	NA	218	217	1	0	NA	2	3	3	2	2	3	0	0	0	70.6	1	1	2	2
16501	2	1	2	3171.0	2680	35	30.76	45	1	4	3	5	1	0	NA	1	2	2	2	NA	NA	213	212	1	2	2	1	2	2	1	1	2	0	0	0	35	1	1	1	1
16503	2	1	3	777.0	2300	63.5	38.52	45	2	3	3	4.66	1	0	NA	2	2	2	2	NA	NA	210	210	1	2	2	2	3	3	2	2	3	0	0	0	63.5	1	1	2	2
16506	2	1	3	630.0	1583	75.4	28.67	61	2	3	2	5	1	0	NA	2	2	2	2	NA	NA	219	218	1	1	2	3	0	0	3	3	0	0	0	0	75.4	1	1	3	3
16508	2	2	3	0.1	NA	70.6	24.25	43	2	3	3	0	5	0	NA	2	2	2	2	NA	NA	214	214	2	0	0	2	3	3	2	2	3	0	0	0	70.6	1	1	2	2
16509	2	1	1	0.1	1682	61.1	26.11	68	1	1	1	NA	1	0	NA	2	2	2	2	NA	NA	226	225	1	1	NA	2	3	3	2	2	3	0	0	0	61.1	1	1	2	2
16510	2	2	2	367.5	1752	63.5	32.26	61	2	3	2	2.43	1	0	NA	1	2	2	2	NA	NA	215	215	1	2	1	2	3	3	2	2	3	0	0	0	63.5	1	1	2	2
16513	2	3	1	1806.0	3583	44.4	18.36	43	1	4	2	0.01	5	0	NA	2	2	2	2	NA	NA	216	215	2	0	0	1	2	2	1	1	2	0	0	0	44.4	1	1	1	1
16527	2	1	1	0.1	1290	32.6	31.64	43	2	1	2	3.99	6	0	NA	2	1	2	2	NA	NA	207	206	1	2	2	1	2	2	1	1	2	0	0	0	32.6	1	1	1	1
16538	2	1	3	1596.0	3022	84.9	29.75	40	1	3	2	3.63	1	1	1	2	2	2	2	0	0	79	78	1	1	2	3	0	0	3	3	0	1	0	0	84.9	1	1	3	3
16539	2	3	1	0.1	3543	25.5	26.11	54	1	4	3	3.1	1	1	2	2	2	2	2	0	0	198	198	1	1	1	0	1	2	1	1	2	0	1	0	25.5	1	1	1	1
16545	2	1	3	0.1	1439	46.8	31.22	49	1	3	3	5	1	0	NA	2	2	2	2	NA	NA	227	226	1	2	2	1	2	2	1	1	2	0	0	0	46.8	1	1	1	1
16547	2	3	2	1470.0	562	84.9	28.58	49	1	1	1	0.4	1	0	NA	NA	2	2	2	NA	NA	215	214	1	1	0	3	0	0	3	3	0	0	0	0	84.9	1	1	3	3
16551	2	3	1	1008.0	1874	65.8	21.98	57	2	3	3	5	3	0	NA	2	2	2	2	NA	NA	217	217	2	0	2	2	3	3	2	2	3	0	0	0	65.8	1	1	2	2
16554	2	1	3	196.0	1962	63.5	24.24	43	1	1	3	5	1	0	NA	2	2	2	2	NA	NA	223	222	1	0	2	2	3	3	2	2	3	0	0	0	63.5	1	1	2	2
16565	2	3	2	0.1	4678	65.8	30.95	45	1	1	2	1.19	1	0	NA	2	2	2	2	NA	NA	217	215	1	2	0	2	3	3	2	2	3	0	0	0	65.8	1	1	2	2
16566	2	1	3	0.1	1687	30.2	24.55	66	1	1	1	NA	4	0	NA	2	2	2	2	NA	NA	217	216	2	0	NA	1	2	2	1	1	2	0	0	0	30.2	1	1	1	1
16570	2	2	3	2321.7	2381	73	22.09	67	2	3	3	2.58	1	0	NA	2	2	2	2	NA	NA	220	220	1	0	1	2	3	3	2	2	3	0	0	0	73	1	1	2	2
16571	2	1	2	367.5	1250	73	31.25	42	2	3	3	5	1	0	NA	2	2	2	2	NA	NA	215	214	1	2	2	2	3	3	2	2	3	0	0	0	73	1	1	2	2
16572	2	1	2	52.5	3574	111	26	41	1	3	3	4.44	1	0	NA	2	2	2	2	NA	NA	219	218	1	1	2	3	0	0	3	4	4	0	0	0	111	1	1	3	3
16575	2	1	NA	0.1	1006	58.7	36.36	62	2	4	1	1.26	6	1	1	1	1	2	2	0	0	164	163	1	2	0	2	3	3	2	2	3	1	0	0	58.7	1	1	2	2
16579	2	3	3	0.1	1290	53.9	25.39	47	2	1	1	0.02	2	0	NA	2	2	2	2	NA	NA	212	212	2	1	0	2	3	3	2	2	3	0	0	0	53.9	1	1	2	2
16584	2	2	2	1176.0	1066	99.1	25.19	45	2	1	2	2.1	6	0	NA	2	2	2	2	NA	NA	212	211	1	1	1	3	0	0	3	3	0	0	0	0	99.1	1	1	3	3
16587	2	3	3	0.1	1844	84.9	41.11	61	2	3	3	2.1	3	0	NA	2	2	2	2	NA	NA	220	219	2	2	1	3	0	0	3	3	0	0	0	0	84.9	1	1	3	3
16604	2	2	1	0.1	668	39.7	31.89	65	1	4	1	1.22	1	0	NA	1	2	2	2	NA	NA	227	226	1	2	0	1	2	2	1	1	2	0	0	0	39.7	1	1	1	1
16607	2	1	3	1263.5	2183	65.8	23.1	49	2	3	3	5	1	0	NA	2	2	2	2	NA	NA	225	224	1	0	2	2	3	3	2	2	3	0	0	0	65.8	1	1	2	2
16625	2	3	1	2940.0	15594	80.1	22.31	60	1	3	1	0.81	5	1	1	2	2	2	2	0	0	33	31	2	0	0	3	0	0	3	3	0	1	0	0	80.1	1	1	3	3
16641	2	1	2	220.5	2438	44.4	25.99	64	2	3	3	2.39	1	0	NA	1	2	2	2	NA	NA	220	219	1	1	1	1	2	2	1	1	2	0	0	0	44.4	1	1	1	1
16642	2	1	NA	0.1	1587	49.2	27.3	44	2	1	1	0.96	1	0	NA	1	1	2	2	NA	NA	208	207	1	1	0	1	2	2	1	1	2	0	0	0	49.2	1	1	1	1
16643	2	2	3	24.5	2634	68.2	30.1	69	1	3	1	1.58	3	1	3	1	3	NA	2	0	0	123	122	2	2	1	2	3	3	2	2	3	0	0	1	68.2	1	1	2	2
16644	2	2	2	703.5	1772	58.7	29.02	67	1	3	3	NA	1	0	NA	1	2	2	2	NA	NA	228	227	1	1	NA	2	3	3	2	2	3	0	0	0	58.7	1	1	2	2
16656	2	3	3	1456.0	2155	46.8	37.63	55	1	3	1	NA	3	1	1	1	2	2	2	1	0	193	192	2	2	NA	1	2	2	1	1	2	1	0	0	46.8	1	1	1	1
16659	2	2	3	1236.7	2643	87.3	29.6	55	1	3	3	5	1	0	NA	2	2	2	2	NA	NA	213	212	1	1	2	3	0	0	3	3	0	0	0	0	87.3	1	1	3	3
16661	2	2	1	1470.0	797	51.6	31.45	50	1	4	1	1.26	1	0	NA	1	1	1	1	NA	NA	224	223	1	2	0	2	3	3	2	2	3	0	0	0	51.6	1	1	2	2
16662	2	1	1	61.3	1197	27.9	32.97	64	2	3	3	5	1	0	NA	2	1	2	2	NA	NA	211	210	1	2	2	0	1	2	1	1	2	0	0	0	27.9	1	1	1	1
16664	2	1	1	98.0	475	42	36.61	65	2	4	2	0.77	4	1	6	1	2	2	2	0	0	157	156	2	2	0	1	2	2	1	1	2	0	0	0	42	1	1	1	1
16665	2	2	3	913.5	1932	75.4	27.83	69	2	3	3	2.09	1	0	NA	2	2	2	2	NA	NA	218	217	1	1	1	3	0	0	3	3	0	0	0	0	75.4	1	1	3	3
16678	2	2	NA	0.1	NA	42	36.96	64	1	3	1	3.42	1	1	2	1	1	2	2	0	0	68	67	1	2	1	1	2	2	1	1	2	0	1	0	42	1	1	1	1
16686	2	1	NA	0.1	1810	73	23.6	63	2	4	1	NA	2	0	NA	1	2	2	1	NA	NA	212	210	2	0	NA	2	3	3	2	2	3	0	0	0	73	1	1	2	2
16693	2	2	NA	0.1	2283	61.1	37.29	51	1	3	1	1.72	1	0	NA	2	2	2	2	NA	NA	219	218	1	2	1	2	3	3	2	2	3	0	0	0	61.1	1	1	2	2
16701	2	3	2	0.1	4529	35	20.51	45	1	2	1	1.69	3	0	NA	2	2	2	2	NA	NA	225	225	2	0	1	1	2	2	1	1	2	0	0	0	35	1	1	1	1
16711	2	1	2	822.5	3163	65.8	28.73	49	1	3	3	5	1	0	NA	2	2	2	2	NA	NA	212	211	1	1	2	2	3	3	2	2	3	0	0	0	65.8	1	1	2	2
16733	2	3	3	389.7	2403	27.9	27.07	46	1	4	2	2.83	1	1	1	2	2	2	2	0	0	212	211	1	1	1	0	1	2	1	1	2	1	0	0	27.9	1	1	1	1
16758	2	2	NA	0.1	992	44.4	36.01	65	2	1	1	NA	2	1	10	1	2	2	2	0	0	123	122	2	2	NA	1	2	2	1	1	2	0	0	0	44.4	1	1	1	1
16771	2	1	1	0.1	5408	104	27.38	53	1	3	2	5	3	1	10	2	2	2	2	0	1	187	187	2	1	2	3	0	0	3	4	4	0	0	0	104	1	1	3	3
16774	2	1	NA	0.1	NA	37.3	29.72	42	2	1	1	1.8	4	0	NA	2	2	2	2	NA	NA	214	212	2	1	1	1	2	2	1	1	2	0	0	0	37.3	1	1	1	1
16777	2	2	1	24.5	2150	51.6	25.19	66	2	4	1	1.22	1	0	NA	2	1	1	2	NA	NA	227	226	1	1	0	2	3	3	2	2	3	0	0	0	51.6	1	1	2	2
16789	2	1	1	168.0	2738	46.8	17.97	66	2	3	3	4.96	2	1	1	2	2	2	2	0	0	126	125	2	0	2	1	2	2	1	1	2	1	0	0	46.8	1	1	1	1
16790	2	1	NA	0.1	1123	27.9	35.18	70	2	4	3	NA	3	0	NA	1	2	2	2	NA	NA	211	211	2	2	NA	0	1	2	1	1	2	0	0	0	27.9	1	1	1	1
16796	2	1	3	0.1	1403	25.5	39.99	40	2	4	2	3.54	1	1	2	2	2	2	2	0	0	96	95	1	2	2	0	1	2	1	1	2	0	1	0	25.5	1	1	1	1
16805	2	2	2	112.0	1818	68.2	29.95	70	1	3	3	2.09	1	0	NA	2	2	2	2	NA	NA	217	216	1	1	1	2	3	3	2	2	3	0	0	0	68.2	1	1	2	2
16806	2	1	3	67.7	2318	94.4	19.07	44	2	3	2	5	6	0	NA	2	2	2	2	NA	NA	218	218	1	0	2	3	0	0	3	3	0	0	0	0	94.4	1	1	3	3
16807	2	3	2	469.0	1559	65.8	19.57	47	2	3	3	5	1	0	NA	2	2	2	2	NA	NA	207	206	1	0	2	2	3	3	2	2	3	0	0	0	65.8	1	1	2	2
16808	2	2	1	0.1	1047	30.2	25.19	63	1	3	2	2.7	1	1	2	2	2	NA	2	0	0	178	177	1	1	1	1	2	2	1	1	2	0	1	0	30.2	1	1	1	1
16811	2	3	3	0.1	2401	18.3	21.39	48	1	4	1	0.67	5	0	NA	2	2	2	2	NA	NA	224	222	2	0	0	0	1	1	0	0	1	0	0	0	18.3	1	1	0	0
16815	2	2	1	0.1	2386	44.4	27.2	62	1	1	1	1.17	1	1	1	2	1	2	2	1	1	129	127	1	1	0	1	2	2	1	1	2	1	0	0	44.4	1	1	1	1
16845	2	3	2	0.1	1983	63.5	22.06	60	2	1	1	1.55	1	1	2	2	2	2	2	0	0	199	198	1	0	1	2	3	3	2	2	3	0	1	0	63.5	1	1	2	2
16849	2	2	3	1320.7	2492	56.3	35.64	42	1	2	3	4.29	4	1	1	2	2	2	2	0	0	77	77	2	2	2	2	3	3	2	2	3	1	0	0	56.3	1	1	2	2
16863	2	1	NA	5040.0	1301	61.1	37.3	48	1	3	3	0.94	1	0	NA	2	2	2	2	NA	NA	222	221	1	2	0	2	3	3	2	2	3	0	0	0	61.1	1	1	2	2
16864	2	1	NA	0.1	1561	35	19.27	68	2	1	1	0.88	5	1	1	2	2	2	2	1	0	185	184	2	0	0	1	2	2	1	1	2	1	0	0	35	1	1	1	1
16866	2	1	1	3136.0	2449	51.6	25.96	41	1	3	3	3.98	1	0	NA	2	2	2	2	NA	NA	211	210	1	1	2	2	3	3	2	2	3	0	0	0	51.6	1	1	2	2
16869	2	1	3	12460.0	3275	53.9	30.6	47	1	3	3	5	1	0	NA	2	2	2	2	NA	NA	221	220	1	2	2	2	3	3	2	2	3	0	0	0	53.9	1	1	2	2
16875	2	1	3	297.5	1909	49.2	29.79	53	1	1	3	3.51	1	0	NA	2	2	2	2	NA	NA	226	226	1	1	2	1	2	2	1	1	2	0	0	0	49.2	1	1	1	1
16878	2	3	1	0.1	1424	87.3	23.8	54	2	3	3	3.45	1	0	NA	1	2	2	2	NA	NA	225	223	1	0	1	3	0	0	3	3	0	0	0	0	87.3	1	1	3	3
16887	2	1	1	2182.8	1579	23.1	39.97	47	2	4	3	0.68	4	0	NA	2	2	2	2	NA	NA	215	215	2	2	0	0	1	1	0	0	1	0	0	0	23.1	1	1	0	0
16888	2	1	3	13542.7	4117	73	27.15	48	1	1	2	2.42	1	0	NA	2	2	2	2	NA	NA	220	219	1	1	1	2	3	3	2	2	3	0	0	0	73	1	1	2	2
16889	2	2	2	0.1	1292	35	29.96	53	2	1	3	4.1	1	0	NA	2	2	2	2	NA	NA	212	212	1	1	2	1	2	2	1	1	2	0	0	0	35	1	1	1	1
16901	2	2	1	1960.0	1973	82.5	36.01	44	2	3	3	2.12	3	0	NA	2	2	2	2	NA	NA	208	208	2	2	1	3	0	0	3	3	0	0	0	0	82.5	1	1	3	3
16902	2	3	2	0.1	1648	51.6	31.47	53	2	3	3	5	1	1	2	2	2	2	2	0	0	192	191	1	2	2	2	3	3	2	2	3	0	1	0	51.6	1	1	2	2
16905	2	1	3	927.5	3274	61.1	31.27	52	1	3	3	5	6	0	NA	2	2	2	2	NA	NA	218	217	1	2	2	2	3	3	2	2	3	0	0	0	61.1	1	1	2	2
16909	2	3	3	766.5	2140	109	21.56	48	2	3	3	5	1	0	NA	2	2	2	2	NA	NA	215	213	1	0	2	3	0	0	3	4	4	0	0	0	109	1	1	3	3
16912	2	3	3	0.1	2020	61.1	21.89	44	1	3	2	0.66	6	0	NA	2	2	2	2	NA	NA	212	212	1	0	0	2	3	3	2	2	3	0	0	0	61.1	1	1	2	2
16916	2	1	2	0.1	2092	37.3	28.8	66	1	1	3	2.93	1	1	1	1	2	2	2	0	0	105	103	1	1	1	1	2	2	1	1	2	1	0	0	37.3	1	1	1	1
16918	2	3	2	378.0	1080	39.7	43.27	65	2	4	3	1.35	3	0	NA	1	2	2	2	NA	NA	227	227	2	2	1	1	2	2	1	1	2	0	0	0	39.7	1	1	1	1
16919	2	2	2	981.8	2218	63.5	24.45	51	2	3	3	NA	1	0	NA	2	2	2	2	NA	NA	217	216	1	0	NA	2	3	3	2	2	3	0	0	0	63.5	1	1	2	2
16922	2	3	1	14864.5	3023	77.7	19.1	43	1	4	2	1.1	5	0	NA	2	2	2	2	NA	NA	206	206	2	0	0	3	0	0	3	3	0	0	0	0	77.7	1	1	3	3
16926	2	2	1	0.1	4132	70.6	28.88	51	1	2	3	2.53	1	0	NA	2	2	2	2	NA	NA	209	209	1	1	1	2	3	3	2	2	3	0	0	0	70.6	1	1	2	2
16927	2	3	3	224.0	2072	56.3	20.17	49	1	4	2	2.28	5	1	1	1	2	2	2	0	0	161	160	2	0	1	2	3	3	2	2	3	1	0	0	56.3	1	1	2	2
16938	2	2	2	1722.0	1119	32.6	27.88	66	2	1	3	5	6	0	NA	1	2	2	2	NA	NA	211	211	1	1	2	1	2	2	1	1	2	0	0	0	32.6	1	1	1	1
16943	2	1	2	0.1	2898	63.5	28.7	60	2	3	2	0.17	2	0	NA	1	2	2	2	NA	NA	220	220	2	1	0	2	3	3	2	2	3	0	0	0	63.5	1	1	2	2
16956	2	3	1	0.1	3362	68.2	24.33	60	1	1	1	2	1	0	NA	2	2	2	2	NA	NA	210	209	1	0	1	2	3	3	2	2	3	0	0	0	68.2	1	1	2	2
16960	2	3	3	952.0	1680	25.5	23.18	49	2	4	1	0.72	6	0	NA	2	2	2	2	NA	NA	223	222	1	0	0	0	1	2	1	1	2	0	0	0	25.5	1	1	1	1
16965	2	2	3	0.1	1578	39.7	31.08	43	1	4	3	1.68	3	0	NA	2	2	1	2	NA	NA	214	214	2	2	1	1	2	2	1	1	2	0	0	0	39.7	1	1	1	1
16969	2	2	3	504.0	2453	61.1	26.51	65	1	1	1	2.55	1	0	NA	2	2	2	2	NA	NA	218	218	1	1	1	2	3	3	2	2	3	0	0	0	61.1	1	1	2	2
16971	2	1	1	0.1	1643	37.3	25.53	63	1	4	3	3.45	2	0	NA	1	2	2	2	NA	NA	214	214	2	1	1	1	2	2	1	1	2	0	0	0	37.3	1	1	1	1
16978	2	3	3	424.7	2053	63.5	28.22	69	2	3	1	3.27	1	1	2	2	3	2	2	0	0	108	107	1	1	1	2	3	3	2	2	3	0	1	0	63.5	1	1	2	2
16979	2	1	3	0.1	1319	58.7	26.48	62	2	3	3	5	1	0	NA	2	2	2	2	NA	NA	218	217	1	1	2	2	3	3	2	2	3	0	0	0	58.7	1	1	2	2
16986	2	1	1	0.1	2343	44.4	27.94	61	2	1	1	1.08	3	0	NA	2	2	2	2	NA	NA	217	216	2	1	0	1	2	2	1	1	2	0	0	0	44.4	1	1	1	1
16988	2	1	3	424.1	2398	61.1	34.54	48	2	3	3	5	1	0	NA	1	2	2	2	NA	NA	224	223	1	2	2	2	3	3	2	2	3	0	0	0	61.1	1	1	2	2
16994	2	3	1	2030.0	1994	44.4	33.17	59	1	3	2	2.91	3	1	1	2	2	2	2	0	0	101	100	2	2	1	1	2	2	1	1	2	1	0	0	44.4	1	1	1	1
16995	2	3	3	0.1	2223	75.4	27.42	59	1	3	3	5	1	0	NA	2	2	2	2	NA	NA	227	227	1	1	2	3	0	0	3	3	0	0	0	0	75.4	1	1	3	3
17003	2	2	2	2976.8	2546	61.1	29.69	67	1	3	3	5	1	0	NA	1	2	1	2	NA	NA	218	217	1	1	2	2	3	3	2	2	3	0	0	0	61.1	1	1	2	2
17006	2	1	NA	1050.0	2910	61.1	33.04	59	2	3	3	3.49	3	0	NA	1	2	2	2	NA	NA	226	225	2	2	1	2	3	3	2	2	3	0	0	0	61.1	1	1	2	2
17014	2	2	2	0.1	1670	89.6	24.5	57	2	3	1	4.19	1	1	2	1	2	2	2	0	0	103	102	1	0	2	3	0	0	3	3	0	0	1	0	89.6	1	1	3	3
17019	2	1	2	0.1	924	58.7	35.06	56	2	3	3	4.61	3	0	NA	1	2	2	2	NA	NA	214	214	2	2	2	2	3	3	2	2	3	0	0	0	58.7	1	1	2	2
17028	2	2	3	424.7	2764	68.2	28.76	69	1	3	3	5	1	1	10	2	2	2	2	0	0	197	196	1	1	2	2	3	3	2	2	3	0	0	0	68.2	1	1	2	2
17029	2	2	3	2695.0	2877	35	27.69	51	1	3	3	3.12	3	0	NA	2	2	2	2	NA	NA	225	225	2	1	1	1	2	2	1	1	2	0	0	0	35	1	1	1	1
17034	2	1	2	0.1	2570	89.6	26.11	69	2	3	2	1.89	1	0	NA	1	2	2	2	NA	NA	218	216	1	1	1	3	0	0	3	3	0	0	0	0	89.6	1	1	3	3
17038	2	1	NA	1050.0	1171	61.1	24.54	63	2	4	2	1.47	1	1	7	1	1	2	2	1	0	49	48	1	0	1	2	3	3	2	2	3	0	0	0	61.1	1	1	2	2
17042	2	3	3	0.1	6303	65.8	23.26	68	1	3	2	2.41	1	1	2	2	2	2	2	0	0	219	219	1	0	1	2	3	3	2	2	3	0	1	0	65.8	1	1	2	2
17048	2	1	NA	0.1	2447	82.5	32.36	47	2	1	1	1.19	1	0	NA	2	2	2	2	NA	NA	216	214	1	2	0	3	0	0	3	3	0	0	0	0	82.5	1	1	3	3
17051	2	1	NA	0.1	1275	84.9	41.1	65	2	3	1	3.59	4	1	7	1	1	1	1	1	0	189	188	2	2	2	3	0	0	3	3	0	0	0	0	84.9	1	1	3	3
17054	2	1	2	1303.4	2196	20.7	25.32	46	2	4	2	5	1	0	NA	2	2	2	2	NA	NA	228	227	1	1	2	0	1	1	0	0	1	0	0	0	20.7	1	1	0	0
17061	2	2	2	3346.0	2144	92	26.88	64	1	3	1	5	1	1	1	1	2	1	2	0	0	90	90	1	1	2	3	0	0	3	3	0	1	0	0	92	1	1	3	3
17091	2	3	3	0.1	1917	58.7	35.16	46	1	3	2	3.98	1	1	2	2	2	2	2	0	0	31	30	1	2	2	2	3	3	2	2	3	0	1	0	58.7	1	1	2	2
17097	2	1	1	294.0	1949	56.3	29.24	44	2	1	1	2.36	1	0	NA	2	2	2	2	NA	NA	219	218	1	1	1	2	3	3	2	2	3	0	0	0	56.3	1	1	2	2
17102	2	1	2	351.2	2423	42	28.41	66	2	3	3	5	1	0	NA	2	2	2	2	NA	NA	211	210	1	1	2	1	2	2	1	1	2	0	0	0	42	1	1	1	1
17103	2	1	3	819.0	2504	70.6	28.3	44	1	3	2	5	5	0	NA	2	2	2	2	NA	NA	225	225	2	1	2	2	3	3	2	2	3	0	0	0	70.6	1	1	2	2
17104	2	2	2	245.0	2505	70.6	33.22	52	1	3	2	5	1	0	NA	1	2	2	2	NA	NA	218	217	1	2	2	2	3	3	2	2	3	0	0	0	70.6	1	1	2	2
17108	2	2	2	0.1	1845	51.6	27.88	57	2	3	3	5	3	0	NA	2	2	2	2	NA	NA	217	217	2	1	2	2	3	3	2	2	3	0	0	0	51.6	1	1	2	2
17117	2	3	3	840.0	2086	58.7	30.51	47	1	3	2	5	1	0	NA	2	2	2	2	NA	NA	215	214	1	2	2	2	3	3	2	2	3	0	0	0	58.7	1	1	2	2
17118	2	1	3	0.1	1603	23.1	33.83	60	2	1	2	3.39	6	0	NA	2	1	2	2	NA	NA	227	227	1	2	1	0	1	1	0	0	1	0	0	0	23.1	1	1	0	0
17122	2	1	NA	367.5	1621	61.1	32.36	55	1	2	3	NA	6	0	NA	1	2	2	2	NA	NA	227	226	1	2	NA	2	3	3	2	2	3	0	0	0	61.1	1	1	2	2
17135	2	3	3	0.1	1159	35	26.86	61	1	4	1	1.69	1	1	1	2	2	2	2	0	0	199	199	1	1	1	1	2	2	1	1	2	1	0	0	35	1	1	1	1
17137	2	1	NA	0.1	782	20.7	25.77	52	2	1	1	2.01	5	0	NA	2	2	2	2	NA	NA	208	207	2	1	1	0	1	1	0	0	1	0	0	0	20.7	1	1	0	0
17150	2	3	1	220.5	1952	49.2	28.86	54	1	4	3	3.61	3	0	NA	2	1	2	2	NA	NA	227	226	2	1	2	1	2	2	1	1	2	0	0	0	49.2	1	1	1	1
17154	2	1	2	0.1	2214	73	28.79	40	2	3	2	3.14	1	0	NA	2	2	2	2	NA	NA	219	217	1	1	1	2	3	3	2	2	3	0	0	0	73	1	1	2	2
17155	2	1	1	504.0	2617	42	21.8	50	1	4	2	4.29	5	0	NA	2	2	2	2	NA	NA	214	214	2	0	2	1	2	2	1	1	2	0	0	0	42	1	1	1	1
17158	2	3	2	448.0	1204	70.6	26.9	62	2	3	3	2.24	1	1	3	2	2	2	2	0	1	189	188	1	1	1	2	3	3	2	2	3	0	0	1	70.6	1	1	2	2
17176	2	1	2	490.0	3486	27.9	19.87	41	1	4	1	5	6	0	NA	2	2	2	2	NA	NA	208	205	1	0	2	0	1	2	1	1	2	0	0	0	27.9	1	1	1	1
17181	2	3	3	0.1	4249	32.6	31.89	51	1	1	3	5	1	1	2	1	2	2	2	0	0	187	185	1	2	2	1	2	2	1	1	2	0	1	0	32.6	1	1	1	1
17199	2	3	2	637.0	3644	61.1	32.01	44	1	1	1	NA	1	0	NA	2	2	2	2	NA	NA	207	207	1	2	NA	2	3	3	2	2	3	0	0	0	61.1	1	1	2	2
17202	2	1	1	0.1	987	46.8	26.47	58	2	3	3	3.35	1	0	NA	2	2	2	2	NA	NA	207	207	1	1	1	1	2	2	1	1	2	0	0	0	46.8	1	1	1	1
17208	2	1	3	2058.0	1625	39.7	35.27	51	2	1	2	1.73	1	0	NA	2	2	2	2	NA	NA	226	225	1	2	1	1	2	2	1	1	2	0	0	0	39.7	1	1	1	1
17209	2	2	3	0.1	2582	68.2	31.83	64	1	3	3	5	1	0	NA	1	2	2	2	NA	NA	224	223	1	2	2	2	3	3	2	2	3	0	0	0	68.2	1	1	2	2
17210	2	2	1	168.0	3501	30.2	28.83	64	1	3	3	4.74	1	0	NA	2	2	2	2	NA	NA	221	220	1	1	2	1	2	2	1	1	2	0	0	0	30.2	1	1	1	1
17211	2	2	2	1424.5	1446	118	24.66	65	2	3	3	5	1	1	10	2	2	2	2	0	0	203	203	1	0	2	3	0	0	3	4	4	0	0	0	118	1	1	3	3
17216	2	2	1	0.1	1694	46.8	34.43	42	1	4	2	2.71	5	0	NA	1	3	2	2	NA	NA	205	205	2	2	1	1	2	2	1	1	2	0	0	0	46.8	1	1	1	1
17231	2	2	2	0.1	2592	75.4	31.55	50	1	1	1	1.69	1	0	NA	2	2	2	2	NA	NA	206	204	1	2	1	3	0	0	3	3	0	0	0	0	75.4	1	1	3	3
17232	2	1	1	2970.3	1799	51.6	38.35	54	1	2	3	1.02	1	0	NA	1	2	2	2	NA	NA	218	217	1	2	0	2	3	3	2	2	3	0	0	0	51.6	1	1	2	2
17236	2	1	NA	735.0	2260	30.2	23.56	67	1	4	3	0.61	1	1	7	2	2	2	2	1	1	219	219	1	0	0	1	2	2	1	1	2	0	0	0	30.2	1	1	1	1
17249	2	1	2	0.1	2764	77.7	33.17	45	2	3	3	3.73	1	0	NA	1	2	2	2	NA	NA	205	204	1	2	2	3	0	0	3	3	0	0	0	0	77.7	1	1	3	3
17260	2	2	1	280.0	1185	53.9	33.62	54	1	4	1	NA	3	1	10	1	2	2	2	0	0	170	170	2	2	NA	2	3	3	2	2	3	0	0	0	53.9	1	1	2	2
17267	2	1	2	700.0	393	82.5	26.47	49	2	3	3	5	1	0	NA	2	2	2	2	NA	NA	221	220	1	1	2	3	0	0	3	3	0	0	0	0	82.5	1	1	3	3
17268	2	2	2	0.1	2732	37.3	37.49	61	1	1	3	0.97	1	0	NA	1	1	2	2	NA	NA	208	207	1	2	0	1	2	2	1	1	2	0	0	0	37.3	1	1	1	1
17270	2	1	NA	1474.7	1208	84.9	NA	42	2	3	3	5	3	0	NA	1	2	2	2	NA	NA	224	223	2	NA	2	3	0	0	3	3	0	0	0	0	84.9	1	1	3	3
17275	2	2	NA	0.1	1331	51.6	41.5	59	2	3	2	3.52	1	0	NA	1	2	2	2	NA	NA	213	213	1	2	2	2	3	3	2	2	3	0	0	0	51.6	1	1	2	2
17286	2	2	2	6930.0	1630	111	23.78	53	2	3	3	4.99	1	0	NA	2	2	2	2	NA	NA	210	210	1	0	2	3	0	0	3	4	4	0	0	0	111	1	1	3	3
17291	2	1	2	441.0	468	37.3	21.08	47	2	2	1	0.53	4	0	NA	1	2	1	2	NA	NA	211	210	2	0	0	1	2	2	1	1	2	0	0	0	37.3	1	1	1	1
17292	2	2	2	840.0	1335	70.6	27.36	50	2	3	3	2.2	1	0	NA	1	2	2	2	NA	NA	217	216	1	1	1	2	3	3	2	2	3	0	0	0	70.6	1	1	2	2
17298	2	1	1	0.1	2528	82.5	NA	48	1	3	3	0.93	5	1	2	2	2	2	2	0	0	192	190	2	NA	0	3	0	0	3	3	0	0	1	0	82.5	1	1	3	3
17301	2	3	3	882.0	1936	68.2	25.27	61	1	4	1	1.42	1	1	3	1	1	1	2	0	0	120	119	1	1	1	2	3	3	2	2	3	0	0	1	68.2	1	1	2	2
17309	2	3	3	0.1	1648	39.7	38.13	47	2	1	3	5	1	0	NA	2	2	2	2	NA	NA	215	215	1	2	2	1	2	2	1	1	2	0	0	0	39.7	1	1	1	1
17311	2	1	NA	0.1	2139	53.9	25.26	43	2	1	1	1.53	1	0	NA	2	2	2	2	NA	NA	217	217	1	1	1	2	3	3	2	2	3	0	0	0	53.9	1	1	2	2
17312	2	3	3	0.1	3045	68.2	31.4	51	1	2	3	0.41	1	0	NA	1	2	1	1	NA	NA	212	212	1	2	0	2	3	3	2	2	3	0	0	0	68.2	1	1	2	2
17316	2	1	NA	0.1	3408	39.7	25.97	40	2	1	1	2.05	1	0	NA	2	2	2	2	NA	NA	228	227	1	1	1	1	2	2	1	1	2	0	0	0	39.7	1	1	1	1
17321	2	2	2	126.0	1939	49.2	32.52	63	2	4	3	2.51	1	0	NA	1	2	2	2	NA	NA	213	213	1	2	1	1	2	2	1	1	2	0	0	0	49.2	1	1	1	1
17325	2	1	2	966.0	2434	42	32.99	55	1	4	3	NA	1	0	NA	1	2	2	2	NA	NA	222	221	1	2	NA	1	2	2	1	1	2	0	0	0	42	1	1	1	1
17329	2	1	2	1621.7	935	32.6	35.79	40	2	4	3	5	1	0	NA	2	2	2	2	NA	NA	206	204	1	2	2	1	2	2	1	1	2	0	0	0	32.6	1	1	1	1
17331	2	2	2	126.0	1025	53.9	34.03	41	2	3	2	4.25	1	0	NA	2	2	2	2	NA	NA	205	204	1	2	2	2	3	3	2	2	3	0	0	0	53.9	1	1	2	2
17337	2	3	NA	238.0	NA	89.6	24.38	42	1	1	2	3.48	1	0	NA	2	2	2	2	NA	NA	209	208	1	0	1	3	0	0	3	3	0	0	0	0	89.6	1	1	3	3
17340	2	2	3	3789.3	2680	144	27.06	56	1	3	3	5	1	1	2	2	2	2	2	0	0	114	113	1	1	2	3	0	0	3	4	4	0	1	0	144	1	1	3	3
17347	2	2	2	220.5	1193	84.9	22.51	59	2	3	3	4.66	3	0	NA	1	2	2	2	NA	NA	219	218	2	0	2	3	0	0	3	3	0	0	0	0	84.9	1	1	3	3
17349	2	2	1	0.1	1202	32.6	29.51	65	1	1	1	2.15	1	1	10	1	1	2	2	1	0	140	139	1	1	1	1	2	2	1	1	2	0	0	0	32.6	1	1	1	1
17360	2	1	1	1491.0	1755	63.5	25.18	68	2	3	3	4.31	1	0	NA	1	2	2	2	NA	NA	220	220	1	1	2	2	3	3	2	2	3	0	0	0	63.5	1	1	2	2
17373	2	2	1	0.1	1464	51.6	27.78	64	2	1	1	2.1	3	1	10	1	2	2	2	0	0	163	162	2	1	1	2	3	3	2	2	3	0	0	0	51.6	1	1	2	2
17380	2	1	2	528.5	1812	77.7	23.97	43	2	3	3	5	1	0	NA	2	2	2	2	NA	NA	212	211	1	0	2	3	0	0	3	3	0	0	0	0	77.7	1	1	3	3
17381	2	1	2	0.1	1755	56.3	22.37	41	2	1	3	1.27	1	0	NA	2	2	2	2	NA	NA	212	211	1	0	0	2	3	3	2	2	3	0	0	0	56.3	1	1	2	2
17388	2	1	2	140.0	1750	68.2	39.09	49	2	3	3	5	1	0	NA	1	1	2	2	NA	NA	227	226	1	2	2	2	3	3	2	2	3	0	0	0	68.2	1	1	2	2
17391	2	2	2	0.1	1561	18.3	32.47	42	2	4	3	3.21	1	0	NA	2	2	2	2	NA	NA	212	210	1	2	1	0	1	1	0	0	1	0	0	0	18.3	1	1	0	0
17397	2	1	2	126.0	2141	42	31.83	40	2	1	1	1.17	1	0	NA	2	2	2	2	NA	NA	206	205	1	2	0	1	2	2	1	1	2	0	0	0	42	1	1	1	1
17414	2	3	1	0.1	1393	58.7	24.19	63	1	3	2	1.84	3	1	1	2	2	2	2	0	0	162	162	2	0	1	2	3	3	2	2	3	1	0	0	58.7	1	1	2	2
17418	2	1	2	1225.0	2578	61.1	29.04	40	1	4	3	5	1	0	NA	2	2	2	2	NA	NA	228	226	1	1	2	2	3	3	2	2	3	0	0	0	61.1	1	1	2	2
17419	2	1	2	308.0	1813	27.9	25.48	40	1	1	1	2.76	1	0	NA	2	2	2	2	NA	NA	210	209	1	1	1	0	1	2	1	1	2	0	0	0	27.9	1	1	1	1
17420	2	1	3	92.8	1661	46.8	29	56	2	3	3	5	3	0	NA	2	2	2	2	NA	NA	211	210	2	1	2	1	2	2	1	1	2	0	0	0	46.8	1	1	1	1
17423	2	2	1	0.1	1121	68.2	18.41	70	1	3	1	1.17	1	1	1	1	1	2	2	0	0	133	132	1	0	0	2	3	3	2	2	3	1	0	0	68.2	1	1	2	2
17428	2	1	2	178.5	2877	35	30.95	47	1	4	3	3.22	5	0	NA	1	2	2	2	NA	NA	212	212	2	2	1	1	2	2	1	1	2	0	0	0	35	1	1	1	1
17439	2	2	3	357.0	2459	94.4	40.77	66	2	3	3	1.86	5	1	2	1	1	2	2	0	0	214	214	2	2	1	3	0	0	3	3	0	0	1	0	94.4	1	1	3	3
17440	2	2	3	0.1	1056	73	29.63	58	1	3	1	0	3	1	2	2	2	2	2	0	0	199	198	2	1	0	2	3	3	2	2	3	0	1	0	73	1	1	2	2
17442	2	1	1	0.1	2058	56.3	29.36	56	2	3	2	2.1	3	0	NA	1	2	2	2	NA	NA	220	219	2	1	1	2	3	3	2	2	3	0	0	0	56.3	1	1	2	2
17446	2	2	3	0.1	1414	120	22.61	59	1	4	1	3.05	6	1	10	1	2	2	2	0	0	179	178	1	0	1	3	0	0	3	4	4	0	0	0	120	1	1	3	3
17453	2	2	1	0.1	3225	46.8	27.61	65	1	3	1	4.19	1	0	NA	2	2	2	2	NA	NA	223	222	1	1	2	1	2	2	1	1	2	0	0	0	46.8	1	1	1	1
17456	2	1	3	0.1	920	51.6	27.31	43	2	1	1	0	1	0	NA	2	2	2	2	NA	NA	217	216	1	1	0	2	3	3	2	2	3	0	0	0	51.6	1	1	2	2
17457	2	1	NA	0.1	1518	89.6	29.15	62	2	5	1	4.33	1	1	2	1	2	2	2	0	1	187	186	1	1	2	3	0	0	3	3	0	0	1	0	89.6	1	1	3	3
17460	2	2	3	5936.0	NA	58.7	30.19	44	1	3	2	4.66	3	0	NA	1	2	1	2	NA	NA	222	221	2	2	2	2	3	3	2	2	3	0	0	0	58.7	1	1	2	2
17461	2	3	3	0.1	1018	73	35.09	46	1	3	3	0.72	1	0	NA	1	2	2	2	NA	NA	217	216	1	2	0	2	3	3	2	2	3	0	0	0	73	1	1	2	2
17464	2	1	1	0.1	2082	37.3	41.65	69	2	4	1	0.75	3	0	NA	1	2	2	2	NA	NA	221	220	2	2	0	1	2	2	1	1	2	0	0	0	37.3	1	1	1	1
17468	2	1	3	532.0	3401	70.6	22.77	42	1	3	3	NA	6	0	NA	2	2	2	2	NA	NA	217	217	1	0	NA	2	3	3	2	2	3	0	0	0	70.6	1	1	2	2
17469	2	1	NA	3024.0	3059	73	NA	52	2	5	3	1.05	3	0	NA	1	2	2	1	NA	NA	212	212	2	NA	0	2	3	3	2	2	3	0	0	0	73	1	1	2	2
17484	2	1	3	1543.5	5776	65.8	22.7	45	1	4	2	0.73	5	0	NA	2	2	2	2	NA	NA	205	205	2	0	0	2	3	3	2	2	3	0	0	0	65.8	1	1	2	2
17489	2	1	NA	0.1	1823	27.9	30.4	63	2	1	1	1.21	1	0	NA	1	1	2	2	NA	NA	220	219	1	2	0	0	1	2	1	1	2	0	0	0	27.9	1	1	1	1
17491	2	1	NA	252.0	2776	80.1	24.89	60	2	4	3	3.45	1	0	NA	1	2	2	2	NA	NA	227	226	1	0	1	3	0	0	3	3	0	0	0	0	80.1	1	1	3	3
17501	2	2	2	252.0	2784	75.4	26.63	52	1	3	3	4.1	1	0	NA	2	2	2	2	NA	NA	205	203	1	1	2	3	0	0	3	3	0	0	0	0	75.4	1	1	3	3
17503	2	2	3	175.0	1794	37.3	24.77	54	1	1	2	5	1	0	NA	2	2	2	2	NA	NA	226	225	1	0	2	1	2	2	1	1	2	0	0	0	37.3	1	1	1	1
17505	2	1	NA	0.1	2279	73	33.2	51	2	3	2	5	1	1	7	1	1	2	2	1	0	193	192	1	2	2	2	3	3	2	2	3	0	0	0	73	1	1	2	2
17508	2	2	2	3748.5	1409	75.4	30.1	49	2	2	3	2.94	4	0	NA	2	2	2	2	NA	NA	212	212	2	2	1	3	0	0	3	3	0	0	0	0	75.4	1	1	3	3
17518	2	1	3	0.1	1013	58.7	30.18	41	1	1	1	2.13	1	0	NA	2	2	2	2	NA	NA	218	217	1	2	1	2	3	3	2	2	3	0	0	0	58.7	1	1	2	2
17521	2	2	1	0.1	2212	30.2	38.13	64	2	3	1	1.16	2	1	1	1	2	2	2	0	0	205	204	2	2	0	1	2	2	1	1	2	1	0	0	30.2	1	1	1	1
17527	2	1	1	163.3	1319	42	24.95	57	2	5	1	5	1	0	NA	2	2	2	2	NA	NA	228	227	1	0	2	1	2	2	1	1	2	0	0	0	42	1	1	1	1
17531	2	2	3	6172.3	2791	58.7	27.56	41	1	3	3	5	1	0	NA	2	2	2	2	NA	NA	217	216	1	1	2	2	3	3	2	2	3	0	0	0	58.7	1	1	2	2
17536	2	1	2	882.0	1531	63.5	25.49	43	1	3	3	3.02	1	0	NA	1	2	2	2	NA	NA	213	211	1	1	1	2	3	3	2	2	3	0	0	0	63.5	1	1	2	2
17542	2	2	2	735.0	2588	80.1	25.52	68	1	3	2	4.19	1	1	5	1	2	2	2	0	0	155	153	1	1	2	3	0	0	3	3	0	1	0	0	80.1	1	1	3	3
17547	2	2	2	514.5	5114	32.6	47.65	44	1	4	3	0.99	5	0	NA	1	3	2	2	NA	NA	222	222	2	2	0	1	2	2	1	1	2	0	0	0	32.6	1	1	1	1
17552	2	2	3	280.0	1803	68.2	24.2	68	1	3	3	4.74	1	0	NA	2	2	1	2	NA	NA	210	210	1	0	2	2	3	3	2	2	3	0	0	0	68.2	1	1	2	2
17553	2	1	3	0.1	2569	63.5	28.03	40	1	1	1	0.79	1	0	NA	1	2	2	2	NA	NA	211	210	1	1	0	2	3	3	2	2	3	0	0	0	63.5	1	1	2	2
17566	2	2	3	0.1	2107	68.2	31.43	58	1	1	1	2.58	1	1	1	2	2	1	2	0	0	84	84	1	2	1	2	3	3	2	2	3	1	0	0	68.2	1	1	2	2
17567	2	1	1	952.0	5282	70.6	26.3	54	1	1	2	1.81	6	0	NA	2	2	2	2	NA	NA	211	210	1	1	1	2	3	3	2	2	3	0	0	0	70.6	1	1	2	2
17569	2	3	3	4214.0	3052	63.5	36.19	60	1	4	1	4.22	1	0	NA	1	2	2	1	NA	NA	211	210	1	2	2	2	3	3	2	2	3	0	0	0	63.5	1	1	2	2
17577	2	3	3	126.0	NA	32.6	24.9	46	1	4	3	1.72	5	1	2	2	2	2	2	0	0	56	56	2	0	1	1	2	2	1	1	2	0	1	0	32.6	1	1	1	1
17578	2	2	1	1470.0	1055	44.4	27.53	64	1	1	3	1.34	1	0	NA	2	1	2	1	NA	NA	219	218	1	1	1	1	2	2	1	1	2	0	0	0	44.4	1	1	1	1
17580	2	2	2	224.0	2207	70.6	32.64	63	1	3	3	5	1	0	NA	2	2	2	2	NA	NA	217	217	1	2	2	2	3	3	2	2	3	0	0	0	70.6	1	1	2	2
17583	2	1	3	931.0	2140	42	27.32	52	2	3	3	5	2	0	NA	1	2	2	2	NA	NA	219	218	2	1	2	1	2	2	1	1	2	0	0	0	42	1	1	1	1
17596	2	2	2	2744.0	2614	68.2	25.96	61	1	3	3	5	1	0	NA	1	2	2	2	NA	NA	217	216	1	1	2	2	3	3	2	2	3	0	0	0	68.2	1	1	2	2
17603	2	1	1	0.1	2689	51.6	37.41	45	1	1	1	3.01	1	0	NA	1	2	2	2	NA	NA	220	219	1	2	1	2	3	3	2	2	3	0	0	0	51.6	1	1	2	2
17607	2	2	1	318.5	2112	51.6	34.4	64	1	3	2	3.34	1	0	NA	1	2	2	2	NA	NA	225	224	1	2	1	2	3	3	2	2	3	0	0	0	51.6	1	1	2	2
17608	2	1	3	0.1	1648	61.1	27.64	44	1	1	1	1	1	0	NA	2	2	2	2	NA	NA	207	206	1	1	0	2	3	3	2	2	3	0	0	0	61.1	1	1	2	2
17616	2	2	3	588.0	577	70.6	23.78	59	2	3	3	4.19	1	1	2	2	2	2	2	0	0	109	107	1	0	2	2	3	3	2	2	3	0	1	0	70.6	1	1	2	2
17620	2	1	1	0.1	1494	75.4	25.01	41	1	2	1	1.06	1	0	NA	2	2	2	2	NA	NA	214	213	1	1	0	3	0	0	3	3	0	0	0	0	75.4	1	1	3	3
17621	2	3	3	0.1	955	61.1	20.69	62	1	2	1	0.92	1	0	NA	2	2	2	2	NA	NA	224	223	1	0	0	2	3	3	2	2	3	0	0	0	61.1	1	1	2	2
17630	2	1	NA	0.1	1994	23.1	29.93	41	2	1	3	0.94	1	0	NA	2	2	2	2	NA	NA	218	218	1	1	0	0	1	1	0	0	1	0	0	0	23.1	1	1	0	0
17632	2	3	2	514.5	1462	46.8	24.82	65	2	3	3	1.19	3	1	10	1	2	2	2	0	0	206	206	2	0	0	1	2	2	1	1	2	0	0	0	46.8	1	1	1	1
17633	2	1	NA	0.1	1989	35	24.58	68	2	1	3	NA	2	1	10	2	1	2	2	0	0	114	113	2	0	NA	1	2	2	1	1	2	0	0	0	35	1	1	1	1
17636	2	1	3	0.1	777	65.8	31.24	66	1	4	1	3.88	1	1	8	1	2	2	2	0	1	62	61	1	2	2	2	3	3	2	2	3	0	0	0	65.8	1	1	2	2
17637	2	2	3	1837.5	1326	49.2	29.39	52	1	4	3	3.56	1	0	NA	1	1	2	2	NA	NA	223	222	1	1	2	1	2	2	1	1	2	0	0	0	49.2	1	1	1	1
17639	2	1	2	1666.0	2038	75.4	30.66	53	2	1	3	3.45	1	0	NA	2	1	2	2	NA	NA	212	212	1	2	1	3	0	0	3	3	0	0	0	0	75.4	1	1	3	3
17641	2	1	2	185.5	974	23.1	46.59	49	2	4	1	1.12	1	0	NA	1	2	2	2	NA	NA	226	225	1	2	0	0	1	1	0	0	1	0	0	0	23.1	1	1	0	0
17649	2	1	2	0.1	995	37.3	29.1	45	2	1	1	2.33	3	0	NA	2	2	2	2	NA	NA	209	209	2	1	1	1	2	2	1	1	2	0	0	0	37.3	1	1	1	1
17654	2	1	1	2800.0	3860	65.8	30.86	42	1	1	1	2.83	5	0	NA	2	2	2	2	NA	NA	208	207	2	2	1	2	3	3	2	2	3	0	0	0	65.8	1	1	2	2
17656	2	1	3	2320.5	1937	99.1	24.98	46	1	3	3	5	1	0	NA	2	2	2	2	NA	NA	212	211	1	0	2	3	0	0	3	3	0	0	0	0	99.1	1	1	3	3
17669	2	1	2	1904.0	3708	58.7	28.8	44	1	4	3	3.31	1	0	NA	2	2	2	2	NA	NA	226	225	1	1	1	2	3	3	2	2	3	0	0	0	58.7	1	1	2	2
17674	2	1	2	343.0	1576	30.2	26.41	45	2	1	1	2.21	1	0	NA	2	2	2	2	NA	NA	211	210	1	1	1	1	2	2	1	1	2	0	0	0	30.2	1	1	1	1
17686	2	2	1	735.0	2170	39.7	20.9	60	1	3	1	0.75	5	1	2	2	2	2	2	0	0	88	87	2	0	0	1	2	2	1	1	2	0	1	0	39.7	1	1	1	1
17693	2	1	2	0.1	1526	49.2	43.03	58	2	3	3	5	1	0	NA	1	2	2	2	NA	NA	225	224	1	2	2	1	2	2	1	1	2	0	0	0	49.2	1	1	1	1
17694	2	1	1	0.1	798	37.3	30.53	64	2	2	3	NA	1	0	NA	2	2	2	2	NA	NA	211	209	1	2	NA	1	2	2	1	1	2	0	0	0	37.3	1	1	1	1
17695	2	2	2	784.0	1435	39.7	33.69	64	1	1	2	1.84	3	1	4	1	2	2	2	0	0	180	179	2	2	1	1	2	2	1	1	2	0	0	0	39.7	1	1	1	1
17704	2	1	3	0.1	1314	65.8	28.31	67	2	3	1	4.69	1	0	NA	1	2	2	2	NA	NA	213	212	1	1	2	2	3	3	2	2	3	0	0	0	65.8	1	1	2	2
17713	2	3	3	0.1	1565	56.3	37.66	50	1	3	2	1.85	1	1	2	2	2	2	2	0	0	157	156	1	2	1	2	3	3	2	2	3	0	1	0	56.3	1	1	2	2
17727	2	1	2	196.0	2043	49.2	26.75	47	2	3	3	4.99	1	0	NA	2	2	2	2	NA	NA	224	223	1	1	2	1	2	2	1	1	2	0	0	0	49.2	1	1	1	1
17729	2	1	1	0.1	1880	53.9	22.38	48	2	2	1	0.73	1	0	NA	1	2	2	2	NA	NA	206	205	1	0	0	2	3	3	2	2	3	0	0	0	53.9	1	1	2	2
17730	2	1	2	126.0	2041	82.5	28.04	42	1	1	1	1.17	1	0	NA	2	2	2	2	NA	NA	206	205	1	1	0	3	0	0	3	3	0	0	0	0	82.5	1	1	3	3
17732	2	1	NA	465.5	1852	61.1	18.29	68	2	3	3	3.95	3	0	NA	2	2	2	2	NA	NA	213	213	2	0	2	2	3	3	2	2	3	0	0	0	61.1	1	1	2	2
17733	2	3	3	0.1	1378	42	31.19	63	1	1	1	4.97	1	0	NA	1	2	2	2	NA	NA	211	209	1	2	2	1	2	2	1	1	2	0	0	0	42	1	1	1	1
17734	2	1	2	0.1	1290	111	36.76	64	2	3	1	2.21	1	0	NA	1	2	2	2	NA	NA	215	213	1	2	1	3	0	0	3	4	4	0	0	0	111	1	1	3	3
17740	2	1	1	18781.0	494	84.9	23	50	1	3	3	5	1	1	2	2	2	1	2	0	0	193	192	1	0	2	3	0	0	3	3	0	0	1	0	84.9	1	1	3	3
17742	2	3	3	3556.0	2266	58.7	25.13	49	1	3	3	0.83	1	0	NA	2	2	2	2	NA	NA	214	214	1	1	0	2	3	3	2	2	3	0	0	0	58.7	1	1	2	2
17752	2	3	NA	0.1	NA	18.3	NA	66	1	4	1	0.85	1	1	2	1	2	2	2	0	0	104	103	1	NA	0	0	1	1	0	0	1	0	1	0	18.3	1	1	0	0
17755	2	1	1	2485.0	1656	32.6	35.84	49	1	1	3	2.83	3	0	NA	1	1	2	2	NA	NA	214	213	2	2	1	1	2	2	1	1	2	0	0	0	32.6	1	1	1	1
17757	2	2	NA	1400.0	2492	49.2	24.42	53	1	3	3	3.27	1	1	5	2	2	2	2	0	0	149	149	1	0	1	1	2	2	1	1	2	1	0	0	49.2	1	1	1	1
17766	2	1	1	840.0	2631	42	24.05	56	1	1	2	5	1	0	NA	2	1	2	2	NA	NA	214	212	1	0	2	1	2	2	1	1	2	0	0	0	42	1	1	1	1
17768	2	1	NA	2520.0	1446	58.7	36.7	68	2	3	3	5	1	0	NA	2	2	2	2	NA	NA	226	225	1	2	2	2	3	3	2	2	3	0	0	0	58.7	1	1	2	2
17769	2	2	3	4998.0	2781	56.3	23.3	48	1	3	3	5	1	0	NA	1	2	2	2	NA	NA	214	213	1	0	2	2	3	3	2	2	3	0	0	0	56.3	1	1	2	2
17771	2	3	2	1996.8	1376	32.6	30.36	53	2	4	3	3.14	4	1	1	1	1	2	2	1	0	178	177	2	2	1	1	2	2	1	1	2	1	0	0	32.6	1	1	1	1
17777	2	1	3	2035.3	1530	87.3	21.71	58	2	3	3	5	1	0	NA	2	2	2	2	NA	NA	213	212	1	0	2	3	0	0	3	3	0	0	0	0	87.3	1	1	3	3
17778	2	2	3	347.1	3852	30.2	30.81	50	1	4	2	NA	1	0	NA	2	2	2	2	NA	NA	228	227	1	2	NA	1	2	2	1	1	2	0	0	0	30.2	1	1	1	1
17783	2	3	3	0.1	1274	42	25.25	56	1	4	2	4.61	1	0	NA	2	2	2	2	NA	NA	218	217	1	1	2	1	2	2	1	1	2	0	0	0	42	1	1	1	1
17786	2	1	2	3381.0	2169	70.6	28.86	55	1	3	3	5	1	0	NA	2	2	2	2	NA	NA	218	218	1	1	2	2	3	3	2	2	3	0	0	0	70.6	1	1	2	2
17804	2	2	3	0.1	2120	39.7	31.08	53	1	3	3	5	1	1	1	1	2	1	2	0	0	6	6	1	2	2	1	2	2	1	1	2	1	0	0	39.7	1	1	1	1
17812	2	1	3	360.5	2667	80.1	28.3	54	1	3	2	5	6	0	NA	2	2	2	2	NA	NA	205	205	1	1	2	3	0	0	3	3	0	0	0	0	80.1	1	1	3	3
17813	2	1	NA	280.0	NA	39.7	28.21	65	2	1	1	0.93	1	1	10	1	1	2	2	1	1	208	208	1	1	0	1	2	2	1	1	2	0	0	0	39.7	1	1	1	1
17819	2	1	1	0.1	1894	65.8	29.24	51	1	3	2	3.01	2	0	NA	2	2	2	2	NA	NA	212	211	2	1	1	2	3	3	2	2	3	0	0	0	65.8	1	1	2	2
17821	2	2	1	728.0	2464	20.7	22.33	47	1	2	3	3.88	3	1	10	2	1	2	2	0	0	33	32	2	0	2	0	1	1	0	0	1	0	0	0	20.7	1	1	0	0
17828	2	3	NA	0.1	NA	32.6	NA	61	2	4	2	NA	3	1	5	2	2	2	2	0	1	88	87	2	NA	NA	1	2	2	1	1	2	1	0	0	32.6	1	1	1	1
17829	2	2	2	3948.0	1867	61.1	26.39	54	1	3	3	5	1	0	NA	2	2	2	2	NA	NA	216	215	1	1	2	2	3	3	2	2	3	0	0	0	61.1	1	1	2	2
17833	2	1	NA	0.1	649	53.9	36.06	68	2	1	1	0.49	2	1	2	1	1	2	2	1	0	155	154	2	2	0	2	3	3	2	2	3	0	1	0	53.9	1	1	2	2
17837	2	3	3	0.1	1150	37.3	19.91	46	2	4	2	1.26	1	0	NA	2	2	2	2	NA	NA	223	222	1	0	0	1	2	2	1	1	2	0	0	0	37.3	1	1	1	1
17838	2	1	3	1844.5	1657	75.4	28.31	67	1	3	3	5	1	1	2	1	2	2	2	0	0	196	196	1	1	2	3	0	0	3	3	0	0	1	0	75.4	1	1	3	3
17839	2	1	1	644.0	2963	75.4	31.91	41	1	3	3	5	1	0	NA	2	2	2	2	NA	NA	217	216	1	2	2	3	0	0	3	3	0	0	0	0	75.4	1	1	3	3
17842	2	2	1	318.5	1797	32.6	28.29	40	2	5	2	3.99	2	0	NA	2	2	2	2	NA	NA	210	210	2	1	2	1	2	2	1	1	2	0	0	0	32.6	1	1	1	1
17843	2	3	NA	438.7	1040	37.3	26.34	67	2	5	2	5	3	0	NA	2	2	2	2	NA	NA	213	212	2	1	2	1	2	2	1	1	2	0	0	0	37.3	1	1	1	1
17847	2	1	3	18993.3	1508	106	30.47	46	1	3	3	5	1	0	NA	2	2	2	2	NA	NA	225	225	1	2	2	3	0	0	3	4	4	0	0	0	106	1	1	3	3
17856	2	3	3	0.1	1480	32.6	19.3	56	2	3	3	3.35	1	0	NA	2	2	2	2	NA	NA	214	213	1	0	1	1	2	2	1	1	2	0	0	0	32.6	1	1	1	1
17861	2	3	3	1103.7	1028	46.8	28.66	68	2	1	1	1.17	1	1	2	2	1	2	2	0	0	65	64	1	1	0	1	2	2	1	1	2	0	1	0	46.8	1	1	1	1
17867	2	1	NA	0.1	1126	46.8	22.54	70	2	3	2	0.11	1	0	NA	1	2	2	2	NA	NA	210	209	1	0	0	1	2	2	1	1	2	0	0	0	46.8	1	1	1	1
17884	2	1	1	0.1	1444	39.7	43.47	63	2	4	1	1.16	4	0	NA	1	2	2	2	NA	NA	205	204	2	2	0	1	2	2	1	1	2	0	0	0	39.7	1	1	1	1
17890	2	1	NA	1803.7	863	70.6	32.05	68	2	3	3	1.35	3	1	10	1	2	2	2	0	0	190	190	2	2	1	2	3	3	2	2	3	0	0	0	70.6	1	1	2	2
17891	2	3	3	1296.8	2001	30.2	26.71	43	2	1	1	5	1	1	10	2	2	2	2	0	0	140	138	1	1	2	1	2	2	1	1	2	0	0	0	30.2	1	1	1	1
17897	2	2	3	1295.0	5510	77.7	30.01	59	1	3	3	5	1	0	NA	2	2	2	2	NA	NA	225	224	1	2	2	3	0	0	3	3	0	0	0	0	77.7	1	1	3	3
17901	2	2	1	857.5	2077	20.7	24.08	69	1	4	1	3.33	1	1	10	1	2	2	2	0	1	172	171	1	0	1	0	1	1	0	0	1	0	0	0	20.7	1	1	0	0
17906	2	2	2	265.4	1628	73	24.7	68	2	1	3	5	3	0	NA	2	2	2	2	NA	NA	217	216	2	0	2	2	3	3	2	2	3	0	0	0	73	1	1	2	2
17916	2	2	1	0.1	3038	51.6	19.69	41	2	3	3	3.68	1	0	NA	2	2	2	2	NA	NA	208	207	1	0	2	2	3	3	2	2	3	0	0	0	51.6	1	1	2	2
17922	2	1	2	1750.0	1008	73	18.95	64	2	3	2	NA	1	0	NA	2	2	2	2	NA	NA	220	219	1	0	NA	2	3	3	2	2	3	0	0	0	73	1	1	2	2
17923	2	3	3	0.1	2564	20.7	57.5	46	1	1	3	5	1	0	NA	1	2	2	2	NA	NA	214	214	1	2	2	0	1	1	0	0	1	0	0	0	20.7	1	1	0	0
17928	2	1	1	4368.0	4030	32.6	29.96	45	1	4	2	5	1	0	NA	2	2	2	2	NA	NA	227	226	1	1	2	1	2	2	1	1	2	0	0	0	32.6	1	1	1	1
17935	2	1	2	1911.0	2775	80.1	23.48	40	2	3	3	2.12	3	0	NA	2	2	2	2	NA	NA	217	215	2	0	1	3	0	0	3	3	0	0	0	0	80.1	1	1	3	3
17936	2	3	2	49.0	1934	49.2	25.8	45	2	2	3	4.39	1	0	NA	2	2	2	2	NA	NA	217	217	1	1	2	1	2	2	1	1	2	0	0	0	49.2	1	1	1	1
17939	2	1	NA	735.0	1827	58.7	28.48	68	2	3	1	1.13	3	0	NA	1	2	2	2	NA	NA	216	214	2	1	0	2	3	3	2	2	3	0	0	0	58.7	1	1	2	2
17942	2	2	2	7098.0	2467	70.6	27.55	62	1	1	1	1.93	1	0	NA	1	2	2	2	NA	NA	218	218	1	1	1	2	3	3	2	2	3	0	0	0	70.6	1	1	2	2
17944	2	1	NA	0.1	2805	49.2	28.96	70	1	3	2	3.35	1	0	NA	1	2	2	2	NA	NA	224	223	1	1	1	1	2	2	1	1	2	0	0	0	49.2	1	1	1	1
17952	2	2	3	224.0	678	58.7	32.21	52	2	3	3	NA	1	0	NA	1	2	2	2	NA	NA	207	205	1	2	NA	2	3	3	2	2	3	0	0	0	58.7	1	1	2	2
17953	2	3	3	84.0	1315	18.3	30.42	49	1	4	2	0.95	3	1	10	2	2	2	2	0	0	156	155	2	2	0	0	1	1	0	0	1	0	0	0	18.3	1	1	0	0
17955	2	1	NA	910.0	1329	35	34.14	59	2	4	3	5	1	0	NA	1	2	2	2	NA	NA	209	208	1	2	2	1	2	2	1	1	2	0	0	0	35	1	1	1	1
17958	2	1	NA	0.1	NA	32.6	NA	41	2	1	2	0.8	1	0	NA	1	2	2	2	NA	NA	206	204	1	NA	0	1	2	2	1	1	2	0	0	0	32.6	1	1	1	1
17960	2	1	1	1806.0	965	51.6	26.98	42	2	4	3	1.86	5	0	NA	1	2	2	2	NA	NA	222	222	2	1	1	2	3	3	2	2	3	0	0	0	51.6	1	1	2	2
17961	2	1	2	0.1	1765	70.6	19.64	58	1	3	3	5	1	0	NA	2	2	2	2	NA	NA	212	212	1	0	2	2	3	3	2	2	3	0	0	0	70.6	1	1	2	2
17962	2	1	2	2767.3	1935	84.9	22.24	51	2	3	2	5	3	0	NA	2	2	2	2	NA	NA	217	217	2	0	2	3	0	0	3	3	0	0	0	0	84.9	1	1	3	3
17965	2	1	2	1274.0	3253	49.2	48.07	40	1	3	3	0.58	5	0	NA	1	2	2	2	NA	NA	212	212	2	2	0	1	2	2	1	1	2	0	0	0	49.2	1	1	1	1
17968	2	3	3	0.1	2314	46.8	32.9	42	1	3	1	3.38	1	1	10	1	1	2	2	0	0	74	74	1	2	1	1	2	2	1	1	2	0	0	0	46.8	1	1	1	1
17979	2	1	NA	0.1	1200	61.1	26.73	62	2	4	2	NA	2	0	NA	2	2	2	2	NA	NA	227	226	2	1	NA	2	3	3	2	2	3	0	0	0	61.1	1	1	2	2
17985	2	2	2	980.0	NA	51.6	26.13	56	2	3	3	5	1	0	NA	2	2	2	2	NA	NA	220	219	1	1	2	2	3	3	2	2	3	0	0	0	51.6	1	1	2	2
17987	2	2	1	0.1	1306	44.4	32.71	61	1	1	2	1.64	1	0	NA	2	1	2	2	NA	NA	208	207	1	2	1	1	2	2	1	1	2	0	0	0	44.4	1	1	1	1
17993	2	1	2	0.1	2351	56.3	23.94	56	2	3	3	5	3	0	NA	2	2	2	2	NA	NA	205	204	2	0	2	2	3	3	2	2	3	0	0	0	56.3	1	1	2	2
17998	2	2	3	3759.0	1958	77.7	24.88	60	1	3	3	5	1	0	NA	2	2	2	2	NA	NA	219	218	1	0	2	3	0	0	3	3	0	0	0	0	77.7	1	1	3	3
18006	2	1	2	1435.0	1753	77.7	32.07	53	1	3	2	5	1	0	NA	1	2	2	2	NA	NA	205	204	1	2	2	3	0	0	3	3	0	0	0	0	77.7	1	1	3	3
18009	2	1	NA	735.0	NA	70.6	NA	68	2	3	3	4.19	1	0	NA	2	2	2	2	NA	NA	214	214	1	NA	2	2	3	3	2	2	3	0	0	0	70.6	1	1	2	2
18011	2	3	2	1008.0	2377	35	24	49	1	1	1	0.86	1	0	NA	2	2	2	2	NA	NA	207	205	1	0	0	1	2	2	1	1	2	0	0	0	35	1	1	1	1
18012	2	3	3	0.1	1991	73	29.06	51	2	3	1	1.57	1	0	NA	2	2	2	2	NA	NA	223	222	1	1	1	2	3	3	2	2	3	0	0	0	73	1	1	2	2
18014	2	3	3	0.1	1579	63.5	28.5	46	1	1	1	1.17	6	0	NA	2	2	2	2	NA	NA	223	222	1	1	0	2	3	3	2	2	3	0	0	0	63.5	1	1	2	2
18028	2	2	1	0.1	2516	61.1	26.39	69	2	3	2	1.84	2	1	2	1	2	2	2	0	0	201	200	2	1	1	2	3	3	2	2	3	0	1	0	61.1	1	1	2	2
18032	2	3	3	0.1	2664	42	23.05	48	2	4	1	1.32	6	0	NA	1	2	2	2	NA	NA	228	228	1	0	1	1	2	2	1	1	2	0	0	0	42	1	1	1	1
18036	2	3	NA	0.1	1369	37.3	21.44	57	1	4	3	0.46	1	1	2	2	2	2	2	0	0	153	152	1	0	0	1	2	2	1	1	2	0	1	0	37.3	1	1	1	1
18039	2	3	3	2916.7	4340	58.7	26.07	40	1	3	1	0.84	3	0	NA	2	2	2	2	NA	NA	218	218	2	1	0	2	3	3	2	2	3	0	0	0	58.7	1	1	2	2
18043	2	1	3	3248.0	6806	49.2	22.4	45	1	1	1	1.26	4	0	NA	2	2	2	2	NA	NA	208	207	2	0	0	1	2	2	1	1	2	0	0	0	49.2	1	1	1	1
18046	2	1	NA	588.0	5275	46.8	26.7	42	1	2	3	1.89	1	0	NA	1	1	2	2	NA	NA	224	224	1	1	1	1	2	2	1	1	2	0	0	0	46.8	1	1	1	1
18047	2	1	3	539.0	936	63.5	23.82	44	2	3	2	1.53	1	0	NA	2	2	2	2	NA	NA	224	223	1	0	1	2	3	3	2	2	3	0	0	0	63.5	1	1	2	2
18048	2	1	3	0.1	1200	27.9	22.35	53	2	3	3	5	1	1	2	2	2	2	2	0	0	167	166	1	0	2	0	1	2	1	1	2	0	1	0	27.9	1	1	1	1
18051	2	1	NA	424.7	777	82.5	43.35	51	2	3	3	3.59	1	0	NA	1	2	2	2	NA	NA	217	216	1	2	2	3	0	0	3	3	0	0	0	0	82.5	1	1	3	3
18056	2	2	2	735.0	768	65.8	30.74	62	2	3	2	1.22	3	0	NA	1	3	2	2	NA	NA	205	204	2	2	0	2	3	3	2	2	3	0	0	0	65.8	1	1	2	2
18059	2	2	3	159.3	3491	30.2	31.97	69	1	4	3	5	1	1	10	1	3	1	2	0	0	87	86	1	2	2	1	2	2	1	1	2	0	0	0	30.2	1	1	1	1
18070	2	3	1	0.1	3875	96.7	24.91	43	1	3	3	2.15	1	0	NA	2	1	2	2	NA	NA	212	212	1	0	1	3	0	0	3	3	0	0	0	0	96.7	1	1	3	3
18073	2	3	2	0.1	2479	70.6	23.59	45	1	3	2	1.63	1	0	NA	1	2	2	2	NA	NA	224	223	1	0	1	2	3	3	2	2	3	0	0	0	70.6	1	1	2	2
18079	2	2	3	0.1	1716	49.2	24.88	69	1	1	1	4.19	1	0	NA	2	1	2	2	NA	NA	219	218	1	0	2	1	2	2	1	1	2	0	0	0	49.2	1	1	1	1
18081	2	2	2	588.0	3174	118	32.52	50	2	3	3	1.66	3	0	NA	2	2	2	2	NA	NA	210	210	2	2	1	3	0	0	3	4	4	0	0	0	118	1	1	3	3
18085	2	1	2	257.3	2820	77.7	32.76	49	1	3	3	3.77	1	0	NA	2	2	2	2	NA	NA	219	219	1	2	2	3	0	0	3	3	0	0	0	0	77.7	1	1	3	3
18099	2	1	NA	0.1	1767	61.1	31.84	46	1	3	3	5	1	0	NA	2	2	2	2	NA	NA	227	226	1	2	2	2	3	3	2	2	3	0	0	0	61.1	1	1	2	2
18109	2	3	NA	2502.5	1630	56.3	26.4	56	2	2	1	1.25	1	1	2	1	2	2	2	0	0	184	184	1	1	0	2	3	3	2	2	3	0	1	0	56.3	1	1	2	2
18110	2	1	1	0.1	1426	80.1	24.26	65	1	1	1	0.84	1	0	NA	2	1	2	1	NA	NA	212	211	1	0	0	3	0	0	3	3	0	0	0	0	80.1	1	1	3	3
18112	2	1	2	5967.5	1933	75.4	22.2	41	2	3	3	5	1	0	NA	2	2	2	2	NA	NA	221	219	1	0	2	3	0	0	3	3	0	0	0	0	75.4	1	1	3	3
18115	2	3	3	0.1	2105	70.6	21.2	54	2	3	2	0.93	3	1	4	2	2	2	2	0	0	37	36	2	0	0	2	3	3	2	2	3	0	0	0	70.6	1	1	2	2
18121	2	2	1	2100.0	3686	70.6	24.07	42	1	1	1	4.48	1	0	NA	1	2	2	2	NA	NA	209	208	1	0	2	2	3	3	2	2	3	0	0	0	70.6	1	1	2	2
18122	2	1	1	0.1	1956	75.4	36.66	60	2	4	3	2.41	4	0	NA	1	2	2	2	NA	NA	207	205	2	2	1	3	0	0	3	3	0	0	0	0	75.4	1	1	3	3
18131	2	3	3	2800.0	1028	37.3	32.85	62	2	3	3	5	3	1	2	2	2	2	2	0	0	19	17	2	2	2	1	2	2	1	1	2	0	1	0	37.3	1	1	1	1
18134	2	2	3	1099.0	1629	49.2	29.75	51	1	3	2	0.84	1	0	NA	1	2	2	2	NA	NA	214	213	1	1	0	1	2	2	1	1	2	0	0	0	49.2	1	1	1	1
18141	2	1	1	168.0	1757	44.4	32.86	41	2	4	3	4.19	5	0	NA	1	2	2	2	NA	NA	214	214	2	2	2	1	2	2	1	1	2	0	0	0	44.4	1	1	1	1
18143	2	2	1	1849.2	1845	58.7	27.34	44	1	1	1	1.64	1	0	NA	2	2	2	2	NA	NA	220	219	1	1	1	2	3	3	2	2	3	0	0	0	58.7	1	1	2	2
18144	2	2	3	3234.0	3833	56.3	29.83	69	1	3	3	5	1	1	1	2	2	1	2	0	0	151	151	1	1	2	2	3	3	2	2	3	1	0	0	56.3	1	1	2	2
18146	2	1	2	4228.0	2730	49.2	29.51	47	1	3	2	5	1	0	NA	2	2	2	2	NA	NA	210	210	1	1	2	1	2	2	1	1	2	0	0	0	49.2	1	1	1	1
18153	2	1	2	217.0	2389	51.6	23.5	44	1	3	3	5	1	0	NA	2	2	2	2	NA	NA	224	224	1	0	2	2	3	3	2	2	3	0	0	0	51.6	1	1	2	2
18173	2	3	3	1038.3	1433	75.4	22.67	52	2	3	2	2.58	1	0	NA	2	2	2	2	NA	NA	215	214	1	0	1	3	0	0	3	3	0	0	0	0	75.4	1	1	3	3
18178	2	1	1	0.1	2273	61.1	34.01	49	2	1	3	1.08	3	0	NA	2	2	2	2	NA	NA	226	226	2	2	0	2	3	3	2	2	3	0	0	0	61.1	1	1	2	2
18182	2	2	3	2205.0	1066	89.6	25.09	64	2	3	3	4.19	1	1	3	2	1	1	2	0	1	195	194	1	1	2	3	0	0	3	3	0	0	0	1	89.6	1	1	3	3
18187	2	1	NA	0.1	2253	70.6	24.87	40	2	1	2	2.13	1	0	NA	2	2	2	2	NA	NA	219	218	1	0	1	2	3	3	2	2	3	0	0	0	70.6	1	1	2	2
18189	2	3	3	0.1	1167	20.7	17.65	66	1	4	1	1.4	2	1	10	1	2	2	2	0	0	104	104	2	0	1	0	1	1	0	0	1	0	0	0	20.7	1	1	0	0
18190	2	1	NA	788.7	3149	25.5	26.17	44	2	4	1	NA	4	0	NA	1	2	2	2	NA	NA	223	222	2	1	NA	0	1	2	1	1	2	0	0	0	25.5	1	1	1	1
18208	2	2	3	245.0	2130	61.1	29.17	52	2	3	3	NA	2	0	NA	2	2	2	2	NA	NA	220	219	2	1	NA	2	3	3	2	2	3	0	0	0	61.1	1	1	2	2
18209	2	1	NA	4034.3	1753	27.9	32.2	65	2	4	3	4.09	3	0	NA	2	2	2	2	NA	NA	208	207	2	2	2	0	1	2	1	1	2	0	0	0	27.9	1	1	1	1
18213	2	1	NA	0.1	1146	89.6	35.4	66	2	4	1	2.33	2	0	NA	1	2	2	2	NA	NA	205	205	2	2	1	3	0	0	3	3	0	0	0	0	89.6	1	1	3	3
18217	2	9999	2	0.1	1948	32.6	36.26	57	1	4	1	1.72	5	0	NA	2	2	2	2	NA	NA	220	219	2	2	1	1	2	2	1	1	2	0	0	0	32.6	1	1	1	1
18225	2	2	2	3454.5	2518	53.9	33.34	59	1	4	3	5	1	1	10	1	2	1	2	0	0	209	208	1	2	2	2	3	3	2	2	3	0	0	0	53.9	1	1	2	2
18230	2	3	3	427.0	1759	53.9	26.1	46	2	3	3	1	6	0	NA	1	2	2	2	NA	NA	223	222	1	1	0	2	3	3	2	2	3	0	0	0	53.9	1	1	2	2
18234	2	2	2	1473.5	1855	51.6	29.17	54	1	3	3	5	1	0	NA	1	2	2	2	NA	NA	214	213	1	1	2	2	3	3	2	2	3	0	0	0	51.6	1	1	2	2
18250	2	2	3	0.1	2341	39.7	24.36	45	2	3	3	5	1	0	NA	2	2	2	2	NA	NA	223	221	1	0	2	1	2	2	1	1	2	0	0	0	39.7	1	1	1	1
18254	2	2	NA	0.1	3906	68.2	25.11	55	1	4	1	3.12	1	0	NA	2	2	2	2	NA	NA	212	210	1	1	1	2	3	3	2	2	3	0	0	0	68.2	1	1	2	2
18261	2	1	3	566.8	4070	61.1	22.57	41	1	3	3	5	4	0	NA	2	2	2	2	NA	NA	228	228	2	0	2	2	3	3	2	2	3	0	0	0	61.1	1	1	2	2
18264	2	3	3	0.1	1968	44.4	38.93	43	1	3	3	1.1	1	1	10	2	2	2	2	0	0	192	191	1	2	0	1	2	2	1	1	2	0	0	0	44.4	1	1	1	1
18283	2	2	2	1592.5	2313	46.8	32.38	45	1	1	3	4.14	1	0	NA	2	2	2	2	NA	NA	214	213	1	2	2	1	2	2	1	1	2	0	0	0	46.8	1	1	1	1
18285	2	3	3	0.1	3178	37.3	19.71	45	2	4	3	5	1	0	NA	1	2	2	2	NA	NA	225	223	1	0	2	1	2	2	1	1	2	0	0	0	37.3	1	1	1	1
18287	2	1	3	0.1	1892	56.3	28.95	45	1	1	1	2.49	1	0	NA	2	2	2	2	NA	NA	212	211	1	1	1	2	3	3	2	2	3	0	0	0	56.3	1	1	2	2
18289	2	1	NA	0.1	1356	32.6	40.39	60	2	4	1	0.84	1	0	NA	1	2	2	2	NA	NA	224	223	1	2	0	1	2	2	1	1	2	0	0	0	32.6	1	1	1	1
18294	2	1	NA	0.1	919	89.6	20.94	70	2	3	2	1.61	4	0	NA	1	2	2	2	NA	NA	222	221	2	0	1	3	0	0	3	3	0	0	0	0	89.6	1	1	3	3
18299	2	1	2	0.1	2029	37.3	34.2	62	2	4	2	NA	1	0	NA	1	1	2	2	NA	NA	212	212	1	2	NA	1	2	2	1	1	2	0	0	0	37.3	1	1	1	1
18300	2	1	NA	5357.3	1128	89.6	25.47	59	1	3	1	1.13	1	1	1	2	2	1	2	0	0	202	201	1	1	0	3	0	0	3	3	0	1	0	0	89.6	1	1	3	3
18305	2	1	NA	0.1	NA	73	24.02	63	2	4	1	1.24	5	0	NA	2	2	2	2	NA	NA	205	204	2	0	0	2	3	3	2	2	3	0	0	0	73	1	1	2	2
18311	2	3	1	84.0	3532	77.7	25.74	44	1	3	1	4.12	1	0	NA	2	2	2	2	NA	NA	223	222	1	1	2	3	0	0	3	3	0	0	0	0	77.7	1	1	3	3
18316	2	3	3	0.1	1284	39.7	27.65	49	1	4	1	2.27	1	0	NA	1	2	2	2	NA	NA	221	220	1	1	1	1	2	2	1	1	2	0	0	0	39.7	1	1	1	1
18320	2	1	1	182.0	2157	35	41.28	48	2	3	3	5	1	0	NA	2	2	2	2	NA	NA	219	219	1	2	2	1	2	2	1	1	2	0	0	0	35	1	1	1	1
18322	2	1	2	0.1	2272	49.2	21.17	50	1	3	3	5	5	0	NA	2	2	2	2	NA	NA	226	225	2	0	2	1	2	2	1	1	2	0	0	0	49.2	1	1	1	1
18334	2	1	1	0.1	3058	68.2	19.84	57	1	1	3	2.37	1	1	4	1	2	2	2	0	0	102	102	1	0	1	2	3	3	2	2	3	0	0	0	68.2	1	1	2	2
18340	2	2	2	0.1	1799	27.9	32.85	49	2	3	3	4.28	1	0	NA	2	2	2	2	NA	NA	219	219	1	2	2	0	1	2	1	1	2	0	0	0	27.9	1	1	1	1
18344	2	2	2	315.0	1607	35	39.4	62	1	4	1	1.35	2	1	1	1	1	1	2	1	1	24	23	2	2	1	1	2	2	1	1	2	1	0	0	35	1	1	1	1
18350	2	2	2	0.1	1007	49.2	29.28	50	1	3	3	5	1	1	1	2	2	2	2	0	0	143	143	1	1	2	1	2	2	1	1	2	1	0	0	49.2	1	1	1	1
18355	2	2	1	927.5	1562	27.9	32.11	56	1	3	3	5	1	0	NA	1	1	2	2	NA	NA	217	217	1	2	2	0	1	2	1	1	2	0	0	0	27.9	1	1	1	1
18357	2	3	3	3822.0	3963	61.1	28.6	41	1	3	2	0.68	3	1	4	2	2	2	2	0	0	191	190	2	1	0	2	3	3	2	2	3	0	0	0	61.1	1	1	2	2
18359	2	1	3	3318.0	1117	125	25.2	61	2	3	3	5	2	0	NA	2	2	2	2	NA	NA	219	218	2	1	2	3	0	0	3	4	4	0	0	0	125	1	1	3	3
18363	2	1	NA	1218.0	2317	37.3	46.73	44	2	1	2	1.1	1	0	NA	2	2	2	2	NA	NA	216	214	1	2	0	1	2	2	1	1	2	0	0	0	37.3	1	1	1	1
18364	2	1	3	0.1	1837	49.2	26.51	65	1	1	1	2.09	1	0	NA	1	2	2	2	NA	NA	210	208	1	1	1	1	2	2	1	1	2	0	0	0	49.2	1	1	1	1
18368	2	1	3	0.1	1863	46.8	29	47	2	1	1	1.84	1	0	NA	2	2	2	2	NA	NA	219	218	1	1	1	1	2	2	1	1	2	0	0	0	46.8	1	1	1	1
18375	2	1	2	965.4	1873	32.6	21.33	43	2	1	3	5	1	0	NA	2	2	2	2	NA	NA	207	206	1	0	2	1	2	2	1	1	2	0	0	0	32.6	1	1	1	1
18379	2	2	2	7640.5	2676	61.1	20.85	45	2	3	2	5	6	0	NA	2	2	2	2	NA	NA	214	213	1	0	2	2	3	3	2	2	3	0	0	0	61.1	1	1	2	2
18380	2	3	2	0.1	1551	65.8	33.61	57	2	3	2	4.36	1	0	NA	1	1	2	2	NA	NA	207	207	1	2	2	2	3	3	2	2	3	0	0	0	65.8	1	1	2	2
18384	2	2	2	183.8	2687	51.6	30.07	63	1	1	2	0.04	1	0	NA	2	2	2	2	NA	NA	219	218	1	2	0	2	3	3	2	2	3	0	0	0	51.6	1	1	2	2
18385	2	1	1	1060.5	1961	68.2	39.86	67	1	3	3	2.51	1	0	NA	2	2	2	2	NA	NA	206	204	1	2	1	2	3	3	2	2	3	0	0	0	68.2	1	1	2	2
18386	2	2	3	1323.0	2098	58.7	21.41	62	1	1	3	5	1	0	NA	1	2	2	2	NA	NA	226	225	1	0	2	2	3	3	2	2	3	0	0	0	58.7	1	1	2	2
18401	2	1	NA	0.1	1442	87.3	23.92	63	2	3	2	2.51	1	0	NA	2	2	2	2	NA	NA	206	206	1	0	1	3	0	0	3	3	0	0	0	0	87.3	1	1	3	3
18408	2	1	2	1323.0	1479	73	23.32	55	2	3	3	5	1	0	NA	2	2	2	2	NA	NA	213	212	1	0	2	2	3	3	2	2	3	0	0	0	73	1	1	2	2
18412	2	3	2	0.1	316	42	NA	63	1	5	1	0.67	1	1	10	1	2	2	2	0	0	64	63	1	NA	0	1	2	2	1	1	2	0	0	0	42	1	1	1	1
18418	2	3	3	0.1	1874	58.7	24.24	40	1	1	1	0.37	1	0	NA	2	2	2	2	NA	NA	209	208	1	0	0	2	3	3	2	2	3	0	0	0	58.7	1	1	2	2
18421	2	1	1	196.0	2845	27.9	34.93	56	2	3	3	5	1	0	NA	2	2	2	2	NA	NA	221	221	1	2	2	0	1	2	1	1	2	0	0	0	27.9	1	1	1	1
18434	2	1	2	140.0	1791	23.1	29.47	49	1	4	3	5	1	0	NA	1	2	2	2	NA	NA	228	227	1	1	2	0	1	1	0	0	1	0	0	0	23.1	1	1	0	0
18438	2	1	NA	1008.0	3906	68.2	35.65	47	1	3	3	5	1	0	NA	2	2	2	2	NA	NA	223	222	1	2	2	2	3	3	2	2	3	0	0	0	68.2	1	1	2	2
18439	2	2	3	0.1	1428	49.2	37.74	52	1	3	1	NA	1	0	NA	1	1	2	2	NA	NA	225	225	1	2	NA	1	2	2	1	1	2	0	0	0	49.2	1	1	1	1
18448	2	3	3	2205.0	1017	58.7	25.5	49	2	3	1	3.98	1	0	NA	2	2	2	2	NA	NA	206	205	1	1	2	2	3	3	2	2	3	0	0	0	58.7	1	1	2	2
18459	2	1	3	0.1	2573	56.3	27.48	70	2	4	3	5	1	0	NA	1	2	2	2	NA	NA	211	210	1	1	2	2	3	3	2	2	3	0	0	0	56.3	1	1	2	2
18467	2	1	3	2184.0	3341	63.5	23.24	40	1	3	2	NA	3	0	NA	2	2	2	2	NA	NA	224	223	2	0	NA	2	3	3	2	2	3	0	0	0	63.5	1	1	2	2
18474	2	1	1	1344.0	2109	35	31.88	69	1	3	3	4.69	1	0	NA	2	1	2	2	NA	NA	219	218	1	2	2	1	2	2	1	1	2	0	0	0	35	1	1	1	1
18478	2	1	2	367.5	2760	49.2	24.11	53	1	3	3	NA	1	1	10	2	2	2	2	0	0	184	183	1	0	NA	1	2	2	1	1	2	0	0	0	49.2	1	1	1	1
18480	2	3	3	16947.0	2034	82.5	30.41	49	1	3	3	5	1	0	NA	2	2	2	2	NA	NA	205	204	1	2	2	3	0	0	3	3	0	0	0	0	82.5	1	1	3	3
18484	2	3	3	0.1	1387	75.4	36.62	44	2	3	2	1.02	5	0	NA	2	2	2	2	NA	NA	213	212	2	2	0	3	0	0	3	3	0	0	0	0	75.4	1	1	3	3
18486	2	2	NA	0.1	NA	44.4	25.76	45	1	5	2	2.51	1	0	NA	2	2	2	2	NA	NA	224	222	1	1	1	1	2	2	1	1	2	0	0	0	44.4	1	1	1	1
18496	2	3	3	2277.3	2389	44.4	33.48	48	1	2	2	1.25	1	1	7	2	1	2	2	1	1	159	158	1	2	0	1	2	2	1	1	2	0	0	0	44.4	1	1	1	1
18497	2	1	2	0.1	1916	56.3	27.58	57	1	1	1	1.21	1	0	NA	2	2	2	2	NA	NA	209	208	1	1	0	2	3	3	2	2	3	0	0	0	56.3	1	1	2	2
18498	2	3	3	1722.0	2167	20.7	31.22	43	1	4	3	3.88	6	0	NA	2	2	2	2	NA	NA	220	220	1	2	2	0	1	1	0	0	1	0	0	0	20.7	1	1	0	0
18501	2	2	2	315.0	1386	49.2	24.66	67	2	3	3	5	1	0	NA	2	2	2	2	NA	NA	205	204	1	0	2	1	2	2	1	1	2	0	0	0	49.2	1	1	1	1
18503	2	2	2	2254.0	1800	53.9	35.16	61	1	1	1	5	1	0	NA	1	2	2	2	NA	NA	211	211	1	2	2	2	3	3	2	2	3	0	0	0	53.9	1	1	2	2
18510	2	3	3	0.1	2868	56.3	26.78	45	1	2	2	3.35	1	0	NA	2	2	2	2	NA	NA	214	213	1	1	1	2	3	3	2	2	3	0	0	0	56.3	1	1	2	2
18514	2	2	2	532.0	803	65.8	24.63	53	1	3	3	1.6	1	0	NA	2	1	2	2	NA	NA	224	223	1	0	1	2	3	3	2	2	3	0	0	0	65.8	1	1	2	2
18517	2	2	1	2583.0	2480	75.4	29.6	51	1	3	3	4.35	1	0	NA	1	2	2	2	NA	NA	223	222	1	1	2	3	0	0	3	3	0	0	0	0	75.4	1	1	3	3
18523	2	1	NA	0.1	6333	27.9	28.55	45	1	4	3	3.72	3	0	NA	1	2	2	2	NA	NA	212	211	2	1	2	0	1	2	1	1	2	0	0	0	27.9	1	1	1	1
18528	2	2	3	1561.0	3072	18.3	26.21	44	2	4	2	1.51	4	1	1	2	2	2	2	0	0	204	203	2	1	1	0	1	1	0	0	1	1	0	0	18.3	1	1	0	0
18529	2	1	3	2212.0	4110	73	25.44	46	1	1	1	1.9	1	0	NA	2	2	2	2	NA	NA	226	225	1	1	1	2	3	3	2	2	3	0	0	0	73	1	1	2	2
18533	2	1	3	0.1	4452	39.7	34.04	54	1	3	2	0.56	3	0	NA	1	1	2	2	NA	NA	217	216	2	2	0	1	2	2	1	1	2	0	0	0	39.7	1	1	1	1
18535	2	1	2	1647.3	2306	84.9	20.75	48	2	3	3	5	1	0	NA	2	2	2	2	NA	NA	225	224	1	0	2	3	0	0	3	3	0	0	0	0	84.9	1	1	3	3
18539	2	1	2	0.1	2355	27.9	25.29	42	2	1	3	3.54	1	0	NA	2	2	2	2	NA	NA	215	214	1	1	2	0	1	2	1	1	2	0	0	0	27.9	1	1	1	1
18540	2	1	2	865.7	2045	53.9	31.09	47	2	3	3	5	1	0	NA	1	2	2	2	NA	NA	206	205	1	2	2	2	3	3	2	2	3	0	0	0	53.9	1	1	2	2
18543	2	1	2	1186.5	4703	75.4	24.99	49	1	3	3	3.99	1	0	NA	1	2	2	2	NA	NA	210	209	1	0	2	3	0	0	3	3	0	0	0	0	75.4	1	1	3	3
18549	2	1	NA	441.0	1456	61.1	28.8	49	2	1	3	2.11	1	0	NA	1	2	2	2	NA	NA	223	222	1	1	1	2	3	3	2	2	3	0	0	0	61.1	1	1	2	2
18551	2	2	3	3397.3	2430	80.1	31.3	68	1	3	3	5	1	1	7	1	1	2	2	1	0	171	170	1	2	2	3	0	0	3	3	0	0	0	0	80.1	1	1	3	3
18556	2	2	3	0.1	1039	30.2	34.86	61	2	1	3	NA	2	1	10	1	2	2	2	0	0	75	75	2	2	NA	1	2	2	1	1	2	0	0	0	30.2	1	1	1	1
18561	2	1	3	0.1	1891	68.2	28	50	1	3	2	4.14	1	0	NA	2	2	2	2	NA	NA	213	211	1	1	2	2	3	3	2	2	3	0	0	0	68.2	1	1	2	2
18566	2	1	NA	0.1	3220	32.6	32.16	63	2	3	2	4.74	1	0	NA	1	2	2	2	NA	NA	221	220	1	2	2	1	2	2	1	1	2	0	0	0	32.6	1	1	1	1
18569	2	1	NA	0.1	1750	35	29.78	52	2	4	3	3.33	1	0	NA	2	2	2	2	NA	NA	218	217	1	1	1	1	2	2	1	1	2	0	0	0	35	1	1	1	1
18573	2	1	NA	0.1	1261	27.9	25.93	62	2	1	1	3.35	1	0	NA	2	2	2	2	NA	NA	211	210	1	1	1	0	1	2	1	1	2	0	0	0	27.9	1	1	1	1
18582	2	2	1	1330.0	1722	65.8	34.36	61	1	4	1	2.51	1	1	5	1	2	2	2	0	0	198	197	1	2	1	2	3	3	2	2	3	1	0	0	65.8	1	1	2	2
18592	2	1	NA	682.5	1177	80.1	19.67	64	2	3	2	5	1	0	NA	2	2	2	2	NA	NA	225	225	1	0	2	3	0	0	3	3	0	0	0	0	80.1	1	1	3	3
18594	2	1	1	6492.5	2575	53.9	24.69	45	2	1	3	0.66	4	0	NA	2	2	2	2	NA	NA	208	207	2	0	0	2	3	3	2	2	3	0	0	0	53.9	1	1	2	2
18596	2	1	3	402.5	1200	99.1	22.65	54	2	3	3	5	1	0	NA	2	2	2	2	NA	NA	217	217	1	0	2	3	0	0	3	3	0	0	0	0	99.1	1	1	3	3
18598	2	3	3	168.0	1187	44.4	38.41	52	1	3	3	1.21	1	1	10	1	2	1	2	0	0	184	184	1	2	0	1	2	2	1	1	2	0	0	0	44.4	1	1	1	1
18601	2	1	3	0.1	2500	65.8	26.18	49	1	3	3	5	1	0	NA	2	2	2	2	NA	NA	207	206	1	1	2	2	3	3	2	2	3	0	0	0	65.8	1	1	2	2
18605	2	3	1	224.0	1688	151	23.18	57	2	3	3	5	5	0	NA	2	2	2	2	NA	NA	220	219	2	0	2	3	0	0	3	4	4	0	0	0	151	1	1	3	3
18606	2	2	2	455.0	2020	61.1	35.77	61	2	1	3	5	1	0	NA	1	3	2	2	NA	NA	221	220	1	2	2	2	3	3	2	2	3	0	0	0	61.1	1	1	2	2
18609	2	1	3	0.1	1807	46.8	25.56	47	1	1	1	5	1	0	NA	2	2	2	2	NA	NA	211	210	1	1	2	1	2	2	1	1	2	0	0	0	46.8	1	1	1	1
18613	2	2	1	42.0	3839	30.2	34.22	55	1	3	3	4.31	1	0	NA	1	2	2	2	NA	NA	223	222	1	2	2	1	2	2	1	1	2	0	0	0	30.2	1	1	1	1
18614	2	3	3	0.1	2403	42	24.62	52	1	4	1	3.84	3	0	NA	1	2	2	2	NA	NA	217	216	2	0	2	1	2	2	1	1	2	0	0	0	42	1	1	1	1
18616	2	2	NA	0.1	1879	56.3	28.68	60	1	4	3	1.68	1	0	NA	1	1	2	2	NA	NA	206	205	1	1	1	2	3	3	2	2	3	0	0	0	56.3	1	1	2	2
18617	2	1	NA	514.5	1599	61.1	26.21	67	2	3	1	4.13	1	1	2	1	2	2	2	0	0	38	38	1	1	2	2	3	3	2	2	3	0	1	0	61.1	1	1	2	2
18635	2	2	NA	3678.5	2460	44.4	30.5	45	1	5	3	3.39	1	0	NA	1	2	2	2	NA	NA	223	222	1	2	1	1	2	2	1	1	2	0	0	0	44.4	1	1	1	1
18638	2	2	3	0.1	1145	44.4	36.41	51	2	3	2	3.77	1	0	NA	1	2	2	2	NA	NA	205	205	1	2	2	1	2	2	1	1	2	0	0	0	44.4	1	1	1	1
18670	2	3	3	504.0	1807	30.2	26.69	47	2	1	1	0.68	5	0	NA	2	2	2	2	NA	NA	208	206	2	1	0	1	2	2	1	1	2	0	0	0	30.2	1	1	1	1
18693	2	3	1	2212.0	1744	49.2	21.63	56	2	3	3	5	1	1	3	2	2	2	2	0	0	210	209	1	0	2	1	2	2	1	1	2	0	0	1	49.2	1	1	1	1
18709	2	1	NA	882.0	1062	51.6	35.85	62	1	4	1	1.83	1	1	7	1	1	2	2	1	0	42	41	1	2	1	2	3	3	2	2	3	0	0	0	51.6	1	1	2	2
18710	2	1	2	0.1	1756	65.8	26.87	70	2	3	3	3.56	1	0	NA	2	2	2	2	NA	NA	226	225	1	1	2	2	3	3	2	2	3	0	0	0	65.8	1	1	2	2
18712	2	2	NA	1638.0	NA	70.6	NA	45	1	4	3	4.07	5	0	NA	2	2	2	2	NA	NA	205	204	2	NA	2	2	3	3	2	2	3	0	0	0	70.6	1	1	2	2
18716	2	2	3	434.0	2887	125	26.12	67	1	3	2	3.88	1	0	NA	1	2	2	2	NA	NA	212	212	1	1	2	3	0	0	3	4	4	0	0	0	125	1	1	3	3
18717	2	3	3	0.1	5615	30.2	24.54	46	1	4	1	0.91	1	0	NA	2	2	2	2	NA	NA	221	220	1	0	0	1	2	2	1	1	2	0	0	0	30.2	1	1	1	1
18719	2	3	2	0.1	NA	23.1	25.06	48	1	4	1	0	2	0	NA	2	2	2	2	NA	NA	212	212	2	1	0	0	1	1	0	0	1	0	0	0	23.1	1	1	0	0
18738	2	1	3	997.5	2396	106	26.35	46	2	3	3	NA	1	1	10	2	2	2	2	0	1	142	140	1	1	NA	3	0	0	3	4	4	0	0	0	106	1	1	3	3
18744	2	1	2	336.0	1946	80.1	17.4	46	2	3	3	4.6	1	0	NA	2	2	2	2	NA	NA	220	219	1	0	2	3	0	0	3	3	0	0	0	0	80.1	1	1	3	3
18746	2	2	1	0.1	1041	77.7	40.72	62	2	1	2	0.09	1	0	NA	1	1	2	2	NA	NA	212	211	1	2	0	3	0	0	3	3	0	0	0	0	77.7	1	1	3	3
18749	2	1	3	2440.7	1783	70.6	32.8	44	1	3	2	4.82	1	0	NA	1	2	2	2	NA	NA	224	223	1	2	2	2	3	3	2	2	3	0	0	0	70.6	1	1	2	2
18750	2	1	3	2291.3	2021	61.1	27.42	46	1	3	3	3.12	1	0	NA	2	2	2	2	NA	NA	203	201	1	1	1	2	3	3	2	2	3	0	0	0	61.1	1	1	2	2
18752	2	1	2	0.1	3649	70.6	28.68	61	2	5	1	5	1	0	NA	2	2	2	2	NA	NA	206	205	1	1	2	2	3	3	2	2	3	0	0	0	70.6	1	1	2	2
18753	2	1	3	378.0	2506	51.6	28.94	40	1	3	3	2.42	1	0	NA	2	2	2	2	NA	NA	217	216	1	1	1	2	3	3	2	2	3	0	0	0	51.6	1	1	2	2
18758	2	2	3	1743.0	2160	56.3	30.47	57	2	3	3	NA	5	0	NA	1	2	2	2	NA	NA	216	216	2	2	NA	2	3	3	2	2	3	0	0	0	56.3	1	1	2	2
18772	2	2	3	9660.0	1846	63.5	24.17	53	2	3	3	1.35	3	0	NA	2	2	2	2	NA	NA	209	209	2	0	1	2	3	3	2	2	3	0	0	0	63.5	1	1	2	2
18790	2	2	2	0.1	2236	77.7	26.42	66	1	3	1	5	1	0	NA	2	2	NA	2	NA	NA	212	212	1	1	2	3	0	0	3	3	0	0	0	0	77.7	1	1	3	3
18801	2	1	3	0.1	2103	35	39.77	60	2	3	2	5	1	0	NA	1	2	2	2	NA	NA	224	222	1	2	2	1	2	2	1	1	2	0	0	0	35	1	1	1	1
18817	2	1	2	84.0	1603	61.1	41.6	46	2	3	3	4.49	1	0	NA	2	2	2	2	NA	NA	218	216	1	2	2	2	3	3	2	2	3	0	0	0	61.1	1	1	2	2
18819	2	3	1	0.1	2780	89.6	NA	46	1	3	2	0.95	3	0	NA	2	2	2	2	NA	NA	219	218	2	NA	0	3	0	0	3	3	0	0	0	0	89.6	1	1	3	3
18823	2	3	3	504.0	1444	96.7	20.85	64	2	3	2	0.68	2	0	NA	2	2	2	2	NA	NA	207	206	2	0	0	3	0	0	3	3	0	0	0	0	96.7	1	1	3	3
18824	2	2	3	1138.7	1682	94.4	23.01	42	1	3	2	3.95	6	0	NA	2	3	2	2	NA	NA	213	211	1	0	2	3	0	0	3	3	0	0	0	0	94.4	1	1	3	3
18827	2	1	1	0.1	1226	37.3	32.85	67	2	3	2	1.93	1	0	NA	2	2	2	2	NA	NA	207	206	1	2	1	1	2	2	1	1	2	0	0	0	37.3	1	1	1	1
18828	2	2	2	1344.0	1994	65.8	26.39	51	2	3	3	5	3	0	NA	2	2	1	2	NA	NA	218	218	2	1	2	2	3	3	2	2	3	0	0	0	65.8	1	1	2	2
18848	2	1	3	735.0	1370	58.7	28.77	69	1	4	3	5	2	1	1	2	1	2	2	0	0	206	205	2	1	2	2	3	3	2	2	3	1	0	0	58.7	1	1	2	2
18850	2	1	1	0.1	1935	25.5	49.73	45	2	4	3	2.26	1	0	NA	1	2	2	2	NA	NA	207	206	1	2	1	0	1	2	1	1	2	0	0	0	25.5	1	1	1	1
18854	2	3	NA	0.1	NA	58.7	19.73	51	2	5	2	NA	1	0	NA	1	2	2	2	NA	NA	208	206	1	0	NA	2	3	3	2	2	3	0	0	0	58.7	1	1	2	2
18873	2	1	1	0.1	1558	75.4	34.88	53	2	3	3	4.31	1	0	NA	2	2	2	2	NA	NA	226	225	1	2	2	3	0	0	3	3	0	0	0	0	75.4	1	1	3	3
18877	2	2	2	0.1	1960	44.4	NA	69	2	3	1	4.78	1	1	1	2	2	2	2	0	0	131	131	1	NA	2	1	2	2	1	1	2	1	0	0	44.4	1	1	1	1
18879	2	2	3	1456.0	828	51.6	20.74	56	2	3	3	5	6	0	NA	1	2	2	2	NA	NA	212	212	1	0	2	2	3	3	2	2	3	0	0	0	51.6	1	1	2	2
18882	2	3	1	1456.0	690	65.8	26.9	50	2	3	1	2.35	1	1	4	1	2	2	2	0	0	56	56	1	1	1	2	3	3	2	2	3	0	0	0	65.8	1	1	2	2
18888	2	2	2	168.0	2745	42	24.61	47	1	2	2	4.39	4	0	NA	2	2	2	2	NA	NA	218	218	2	0	2	1	2	2	1	1	2	0	0	0	42	1	1	1	1
18891	2	1	3	350.0	1955	75.4	28.87	44	2	2	2	5	6	0	NA	2	2	2	2	NA	NA	214	213	1	1	2	3	0	0	3	3	0	0	0	0	75.4	1	1	3	3
18893	2	2	2	637.0	2250	63.5	20.59	41	2	3	3	5	1	0	NA	2	2	2	2	NA	NA	224	223	1	0	2	2	3	3	2	2	3	0	0	0	63.5	1	1	2	2
18894	2	1	3	770.0	1187	44.4	31.84	61	2	3	3	5	1	0	NA	1	2	2	2	NA	NA	210	209	1	2	2	1	2	2	1	1	2	0	0	0	44.4	1	1	1	1
18906	2	1	1	0.1	904	68.2	40.65	53	1	3	1	1.09	1	0	NA	2	1	1	2	NA	NA	220	220	1	2	0	2	3	3	2	2	3	0	0	0	68.2	1	1	2	2
18909	2	1	3	1134.0	1919	23.1	30.44	44	2	4	2	1.7	1	0	NA	1	2	2	2	NA	NA	230	229	1	2	1	0	1	1	0	0	1	0	0	0	23.1	1	1	0	0
18919	2	2	3	0.1	2341	23.1	28.44	60	2	4	2	2.15	3	0	NA	2	2	2	2	NA	NA	226	225	2	1	1	0	1	1	0	0	1	0	0	0	23.1	1	1	0	0
18929	2	1	3	0.1	2007	32.6	23.6	50	2	4	3	4.53	1	0	NA	2	2	2	2	NA	NA	205	204	1	0	2	1	2	2	1	1	2	0	0	0	32.6	1	1	1	1
18955	2	1	3	147.0	2584	49.2	25.08	57	2	5	3	4.66	3	0	NA	2	2	2	2	NA	NA	217	216	2	1	2	1	2	2	1	1	2	0	0	0	49.2	1	1	1	1
18957	2	3	NA	882.0	2705	42	20.94	48	1	4	3	5	1	0	NA	2	2	2	2	NA	NA	225	223	1	0	2	1	2	2	1	1	2	0	0	0	42	1	1	1	1
18962	2	1	3	0.1	746	42	20.17	65	1	4	1	2.44	3	1	10	1	2	2	2	0	0	18	17	2	0	1	1	2	2	1	1	2	0	0	0	42	1	1	1	1
18963	2	3	1	1470.0	2647	30.2	26.05	58	2	3	3	1.91	1	1	10	1	2	2	2	0	0	194	194	1	1	1	1	2	2	1	1	2	0	0	0	30.2	1	1	1	1
18972	2	1	3	0.1	5610	80.1	25.49	50	1	3	2	5	1	0	NA	2	2	2	2	NA	NA	219	218	1	1	2	3	0	0	3	3	0	0	0	0	80.1	1	1	3	3
18973	2	1	NA	1576.2	2197	75.4	23.34	69	2	3	3	5	1	0	NA	2	2	2	2	NA	NA	224	224	1	0	2	3	0	0	3	3	0	0	0	0	75.4	1	1	3	3
18978	2	1	NA	112.0	NA	35	NA	46	1	4	1	1.4	6	1	5	1	2	2	2	0	1	104	104	1	NA	1	1	2	2	1	1	2	1	0	0	35	1	1	1	1
18985	2	1	2	0.1	1925	51.6	24.77	66	2	1	2	0.9	2	0	NA	1	3	2	2	NA	NA	207	206	2	0	0	2	3	3	2	2	3	0	0	0	51.6	1	1	2	2
18987	2	3	NA	0.1	NA	13.6	17.1	49	1	4	1	1.72	5	1	10	2	2	2	2	0	0	3	1	2	0	1	0	1	1	0	0	1	0	0	0	13.6	1	1	0	0
18992	2	3	2	416.5	1161	77.7	31.8	50	1	3	3	4.53	1	0	NA	2	2	2	2	NA	NA	212	211	1	2	2	3	0	0	3	3	0	0	0	0	77.7	1	1	3	3
18994	2	2	2	2215.5	2740	46.8	35.02	62	1	1	3	3.69	1	0	NA	2	2	2	2	NA	NA	214	213	1	2	2	1	2	2	1	1	2	0	0	0	46.8	1	1	1	1
18999	2	1	NA	1167.8	1566	63.5	29.95	53	2	3	2	5	1	0	NA	2	2	2	2	NA	NA	228	227	1	1	2	2	3	3	2	2	3	0	0	0	63.5	1	1	2	2
19010	2	1	2	4540.7	1950	77.7	26.55	48	1	3	3	5	3	0	NA	2	2	2	2	NA	NA	223	223	2	1	2	3	0	0	3	3	0	0	0	0	77.7	1	1	3	3
19015	2	1	2	0.1	1086	75.4	28.12	60	2	1	1	2.09	1	0	NA	2	2	2	2	NA	NA	210	208	1	1	1	3	0	0	3	3	0	0	0	0	75.4	1	1	3	3
19038	2	2	2	0.1	2085	49.2	20.1	44	2	3	3	0.93	1	0	NA	2	2	2	2	NA	NA	209	208	1	0	0	1	2	2	1	1	2	0	0	0	49.2	1	1	1	1
19040	2	3	2	836.5	1548	56.3	19.65	67	2	3	1	NA	1	1	10	1	2	2	1	0	0	117	115	1	0	NA	2	3	3	2	2	3	0	0	0	56.3	1	1	2	2
19050	2	2	3	0.1	2980	58.7	22.26	53	1	1	1	0.54	1	0	NA	2	2	2	2	NA	NA	214	212	1	0	0	2	3	3	2	2	3	0	0	0	58.7	1	1	2	2
19051	2	1	3	682.5	1876	13.6	27.92	41	1	4	3	2.76	1	0	NA	1	1	2	2	NA	NA	218	217	1	1	1	0	1	1	0	0	1	0	0	0	13.6	1	1	0	0
19056	2	2	1	0.1	1022	35	22.79	63	1	4	1	2.07	1	1	5	1	2	2	2	0	0	26	24	1	0	1	1	2	2	1	1	2	1	0	0	35	1	1	1	1
19059	2	3	1	0.1	531	20.7	NA	50	1	4	1	1.13	3	1	10	2	2	2	2	0	0	9	8	2	NA	0	0	1	1	0	0	1	0	0	0	20.7	1	1	0	0
19060	2	2	3	0.1	1199	65.8	44.36	42	2	3	3	1.36	1	0	NA	2	2	2	2	NA	NA	221	220	1	2	1	2	3	3	2	2	3	0	0	0	65.8	1	1	2	2
19073	2	1	1	735.0	1200	27.9	37.46	51	1	4	3	4.23	3	0	NA	2	2	2	2	NA	NA	226	226	2	2	2	0	1	2	1	1	2	0	0	0	27.9	1	1	1	1
19074	2	2	3	6772.5	2653	65.8	31.36	66	1	4	2	2.15	1	1	2	2	2	2	2	0	0	177	177	1	2	1	2	3	3	2	2	3	0	1	0	65.8	1	1	2	2
19082	2	1	NA	0.1	1463	51.6	NA	42	2	1	2	1.7	5	1	10	2	2	2	2	0	0	195	195	2	NA	1	2	3	3	2	2	3	0	0	0	51.6	1	1	2	2
19088	2	1	1	1942.5	2726	49.2	32.26	49	1	1	2	5	1	0	NA	2	2	2	2	NA	NA	222	221	1	2	2	1	2	2	1	1	2	0	0	0	49.2	1	1	1	1
19089	2	3	3	0.1	2913	73	30.47	49	1	3	2	4.82	6	0	NA	2	2	2	2	NA	NA	219	218	1	2	2	2	3	3	2	2	3	0	0	0	73	1	1	2	2
19094	2	1	2	347.1	2283	89.6	21.14	54	2	3	3	5	1	0	NA	2	2	2	2	NA	NA	212	212	1	0	2	3	0	0	3	3	0	0	0	0	89.6	1	1	3	3
19097	2	2	NA	588.0	1879	30.2	36.14	67	1	4	1	1.98	1	1	9	1	1	2	2	0	0	124	123	1	2	1	1	2	2	1	1	2	0	0	0	30.2	1	1	1	1
19099	2	1	NA	5880.0	1165	27.9	29.06	62	1	4	2	4.91	1	0	NA	1	1	2	2	NA	NA	211	210	1	1	2	0	1	2	1	1	2	0	0	0	27.9	1	1	1	1
19106	2	2	3	766.5	2341	61.1	26.51	52	2	3	3	5	1	0	NA	2	2	2	2	NA	NA	212	211	1	1	2	2	3	3	2	2	3	0	0	0	61.1	1	1	2	2
19107	2	2	3	0.1	2377	80.1	23.47	43	2	3	3	4.97	6	1	10	2	2	2	2	0	0	197	196	1	0	2	3	0	0	3	3	0	0	0	0	80.1	1	1	3	3
19110	2	2	3	0.1	3042	77.7	32.18	54	1	3	3	4.37	6	1	2	1	2	2	2	0	0	185	184	1	2	2	3	0	0	3	3	0	0	1	0	77.7	1	1	3	3
19112	2	3	3	175.0	1999	73	24.72	43	2	5	2	2.26	4	0	NA	1	2	2	2	NA	NA	213	213	2	0	1	2	3	3	2	2	3	0	0	0	73	1	1	2	2
19114	2	1	NA	318.5	1735	27.9	27.86	50	2	3	3	5	1	0	NA	2	2	2	2	NA	NA	219	218	1	1	2	0	1	2	1	1	2	0	0	0	27.9	1	1	1	1
19122	2	1	NA	0.1	767	32.6	38.34	69	2	3	2	0.84	1	1	2	1	2	NA	2	0	1	155	154	1	2	0	1	2	2	1	1	2	0	1	0	32.6	1	1	1	1
19132	2	2	2	0.1	1831	68.2	30.83	64	2	3	2	3.35	1	0	NA	2	2	2	2	NA	NA	205	204	1	2	1	2	3	3	2	2	3	0	0	0	68.2	1	1	2	2
19154	2	2	1	2163.0	1565	42	27.85	60	1	5	3	1.32	3	0	NA	1	3	2	2	NA	NA	214	213	2	1	1	1	2	2	1	1	2	0	0	0	42	1	1	1	1
19159	2	1	2	0.1	1535	53.9	36.24	43	2	1	1	0.54	1	0	NA	2	2	2	2	NA	NA	214	212	1	2	0	2	3	3	2	2	3	0	0	0	53.9	1	1	2	2
19162	2	1	2	0.1	1017	42	40.05	61	2	3	3	3.01	1	0	NA	2	2	2	2	NA	NA	225	224	1	2	1	1	2	2	1	1	2	0	0	0	42	1	1	1	1
19165	2	2	2	0.1	2594	56.3	31.74	51	1	4	3	0.7	5	0	NA	2	2	2	2	NA	NA	226	226	2	2	0	2	3	3	2	2	3	0	0	0	56.3	1	1	2	2
19172	2	1	2	0.1	3561	61.1	30.49	41	2	3	3	2.33	5	0	NA	2	2	2	2	NA	NA	209	208	2	2	1	2	3	3	2	2	3	0	0	0	61.1	1	1	2	2
19178	2	2	3	940.3	1405	75.4	24.33	69	1	3	2	2.82	3	1	1	1	2	1	1	0	0	45	45	2	0	1	3	0	0	3	3	0	1	0	0	75.4	1	1	3	3
19180	2	2	1	1610.0	1150	61.1	31.47	67	1	3	3	3.77	1	1	10	1	2	2	2	0	0	50	49	1	2	2	2	3	3	2	2	3	0	0	0	61.1	1	1	2	2
19188	2	1	3	0.1	2739	61.1	29.99	43	1	4	1	1.12	4	0	NA	2	2	2	2	NA	NA	209	209	2	1	0	2	3	3	2	2	3	0	0	0	61.1	1	1	2	2
19189	2	2	3	336.0	2436	61.1	42.19	56	2	3	3	5	1	1	1	1	2	2	2	0	0	87	87	1	2	2	2	3	3	2	2	3	1	0	0	61.1	1	1	2	2
19195	2	1	1	0.1	1132	25.5	34.65	52	2	1	1	2.93	2	0	NA	2	2	2	2	NA	NA	218	217	2	2	1	0	1	2	1	1	2	0	0	0	25.5	1	1	1	1
19199	2	2	1	241.5	3055	42	37.2	55	2	3	3	3.32	1	0	NA	1	2	1	1	NA	NA	215	214	1	2	1	1	2	2	1	1	2	0	0	0	42	1	1	1	1
19216	2	1	1	0.1	994	53.9	25.41	44	2	1	3	2.87	1	0	NA	2	2	2	2	NA	NA	212	211	1	1	1	2	3	3	2	2	3	0	0	0	53.9	1	1	2	2
19218	2	2	1	56.0	2586	58.7	26.17	58	1	3	1	3.32	1	0	NA	1	2	2	2	NA	NA	215	214	1	1	1	2	3	3	2	2	3	0	0	0	58.7	1	1	2	2
19238	2	1	1	1319.5	923	42	33.17	52	2	4	1	1.02	3	0	NA	1	2	2	2	NA	NA	224	223	2	2	0	1	2	2	1	1	2	0	0	0	42	1	1	1	1
19241	2	3	1	0.1	2198	27.9	39.98	53	2	3	2	5	1	0	NA	1	2	2	2	NA	NA	223	222	1	2	2	0	1	2	1	1	2	0	0	0	27.9	1	1	1	1
19244	2	2	1	0.1	3344	58.7	25.23	68	1	3	3	5	1	0	NA	2	2	2	2	NA	NA	212	212	1	1	2	2	3	3	2	2	3	0	0	0	58.7	1	1	2	2
19258	2	2	3	0.1	2625	84.9	25.08	58	1	1	3	1.4	5	0	NA	2	2	2	2	NA	NA	212	211	2	1	1	3	0	0	3	3	0	0	0	0	84.9	1	1	3	3
19261	2	1	3	0.1	1108	75.4	21.42	53	2	3	3	5	1	0	NA	2	2	2	2	NA	NA	223	223	1	0	2	3	0	0	3	3	0	0	0	0	75.4	1	1	3	3
19264	2	1	3	294.0	2450	75.4	24.49	51	2	1	3	4.74	5	0	NA	1	2	2	2	NA	NA	218	217	2	0	2	3	0	0	3	3	0	0	0	0	75.4	1	1	3	3
19278	2	3	3	212.3	2430	61.1	19.76	42	2	3	2	4.33	1	0	NA	1	2	2	2	NA	NA	227	225	1	0	2	2	3	3	2	2	3	0	0	0	61.1	1	1	2	2
19279	2	1	2	0.1	1581	51.6	32.34	51	1	1	1	3.54	1	0	NA	2	2	2	2	NA	NA	214	213	1	2	2	2	3	3	2	2	3	0	0	0	51.6	1	1	2	2
19285	2	2	1	1372.0	1626	70.6	26.94	54	2	3	3	2.66	1	0	NA	2	2	2	2	NA	NA	209	208	1	1	1	2	3	3	2	2	3	0	0	0	70.6	1	1	2	2
19292	2	1	1	0.1	874	35	33.26	61	2	3	1	1.2	1	1	2	1	1	2	2	1	0	150	150	1	2	0	1	2	2	1	1	2	0	1	0	35	1	1	1	1
19295	2	2	1	0.1	2318	73	30.27	56	1	3	1	1.13	1	1	10	2	2	2	2	1	1	177	177	1	2	0	2	3	3	2	2	3	0	0	0	73	1	1	2	2
19296	2	2	1	1365.0	1285	61.1	30.6	41	1	1	2	0.91	1	0	NA	2	2	2	2	NA	NA	219	219	1	2	0	2	3	3	2	2	3	0	0	0	61.1	1	1	2	2
19298	2	1	3	0.1	1216	61.1	44.15	54	1	1	1	0.94	1	0	NA	2	2	2	2	NA	NA	222	221	1	2	0	2	3	3	2	2	3	0	0	0	61.1	1	1	2	2
19299	2	1	3	294.0	2149	49.2	24.88	50	1	3	3	4.64	1	0	NA	2	2	2	2	NA	NA	218	217	1	0	2	1	2	2	1	1	2	0	0	0	49.2	1	1	1	1
19302	2	1	3	1001.0	2664	80.1	30.38	55	1	3	3	5	1	0	NA	2	2	2	2	NA	NA	213	212	1	2	2	3	0	0	3	3	0	0	0	0	80.1	1	1	3	3
19303	2	1	2	0.1	885	56.3	38.01	52	2	1	1	1.94	1	0	NA	2	1	2	2	NA	NA	220	218	1	2	1	2	3	3	2	2	3	0	0	0	56.3	1	1	2	2
19307	2	3	2	392.0	1896	61.1	31.71	44	2	1	3	1.71	5	0	NA	2	2	2	2	NA	NA	212	212	2	2	1	2	3	3	2	2	3	0	0	0	61.1	1	1	2	2
19309	2	3	3	2132.7	1959	130	20.53	52	1	3	3	5	1	1	2	1	2	2	2	0	0	25	24	1	0	2	3	0	0	3	4	4	0	1	0	130	1	1	3	3
19313	2	2	2	84.0	1639	75.4	24.65	42	2	3	3	4.14	1	0	NA	2	2	2	2	NA	NA	213	212	1	0	2	3	0	0	3	3	0	0	0	0	75.4	1	1	3	3
19321	2	2	1	637.0	1604	63.5	21.13	47	2	2	3	2.83	1	0	NA	2	2	2	2	NA	NA	208	207	1	0	1	2	3	3	2	2	3	0	0	0	63.5	1	1	2	2
19324	2	3	3	1183.0	2025	70.6	30.87	44	2	3	1	1.16	4	0	NA	1	2	2	2	NA	NA	207	206	2	2	0	2	3	3	2	2	3	0	0	0	70.6	1	1	2	2
19328	2	3	2	0.1	976	25.5	NA	69	2	3	3	3.52	1	1	2	2	2	2	2	0	0	42	41	1	NA	2	0	1	2	1	1	2	0	1	0	25.5	1	1	1	1
19337	2	3	3	147.0	1645	30.2	29.33	62	2	3	3	5	1	1	2	1	2	2	2	0	0	75	74	1	1	2	1	2	2	1	1	2	0	1	0	30.2	1	1	1	1
19340	2	2	1	0.1	1400	70.6	35.8	70	2	2	1	1.26	2	0	NA	1	2	2	2	NA	NA	225	224	2	2	0	2	3	3	2	2	3	0	0	0	70.6	1	1	2	2
19345	2	2	1	8351.0	3894	92	22.86	61	1	3	2	1.37	1	0	NA	1	2	2	2	NA	NA	219	218	1	0	1	3	0	0	3	3	0	0	0	0	92	1	1	3	3
19348	2	2	3	1050.0	2165	39.7	30.87	66	1	1	1	1.42	1	0	NA	1	2	2	2	NA	NA	211	210	1	2	1	1	2	2	1	1	2	0	0	0	39.7	1	1	1	1
19349	2	1	NA	0.1	1596	46.8	29.74	51	2	5	1	NA	3	0	NA	2	2	2	2	NA	NA	212	212	2	1	NA	1	2	2	1	1	2	0	0	0	46.8	1	1	1	1
19355	2	1	NA	0.1	2291	63.5	31.19	56	1	3	3	3.63	1	0	NA	1	2	2	2	NA	NA	223	222	1	2	2	2	3	3	2	2	3	0	0	0	63.5	1	1	2	2
19357	2	3	3	0.1	2887	58.7	23.13	56	1	3	3	5	3	1	3	2	2	2	2	0	0	152	151	2	0	2	2	3	3	2	2	3	0	0	1	58.7	1	1	2	2
19359	2	1	NA	73.5	1807	46.8	28.2	68	2	1	1	1.44	2	0	NA	1	2	2	2	NA	NA	217	217	2	1	1	1	2	2	1	1	2	0	0	0	46.8	1	1	1	1
19362	2	2	3	0.1	2292	32.6	28.87	63	1	1	1	NA	4	1	8	2	2	2	2	0	0	148	146	2	1	NA	1	2	2	1	1	2	0	0	0	32.6	1	1	1	1
19369	2	3	3	280.0	2968	58.7	21.26	55	2	3	3	1.92	3	0	NA	2	2	2	2	NA	NA	206	205	2	0	1	2	3	3	2	2	3	0	0	0	58.7	1	1	2	2
19376	2	1	NA	595.0	1321	32.6	26.23	61	2	5	3	3.45	1	0	NA	2	2	2	2	NA	NA	218	217	1	1	1	1	2	2	1	1	2	0	0	0	32.6	1	1	1	1
19378	2	3	NA	318.5	1662	80.1	30	47	2	3	3	5	1	0	NA	2	2	2	2	NA	NA	209	208	1	2	2	3	0	0	3	3	0	0	0	0	80.1	1	1	3	3
19382	2	2	3	0.1	3287	39.7	25.2	53	1	4	1	1.02	6	1	2	2	2	2	2	0	0	181	180	1	1	0	1	2	2	1	1	2	0	1	0	39.7	1	1	1	1
19398	2	3	3	336.0	2305	65.8	35.99	69	1	4	3	5	1	0	NA	1	2	2	2	NA	NA	210	210	1	2	2	2	3	3	2	2	3	0	0	0	65.8	1	1	2	2
19399	2	1	NA	0.1	603	32.6	39.19	49	2	1	1	1.99	1	0	NA	NA	2	2	2	NA	NA	215	213	1	2	1	1	2	2	1	1	2	0	0	0	32.6	1	1	1	1
19404	2	2	1	0.1	1832	42	36.35	66	2	3	3	2.48	5	1	1	1	1	1	2	1	1	93	93	2	2	1	1	2	2	1	1	2	1	0	0	42	1	1	1	1
19406	2	3	3	0.1	1558	58.7	26.05	57	1	4	3	2	1	0	NA	2	2	2	2	NA	NA	227	226	1	1	1	2	3	3	2	2	3	0	0	0	58.7	1	1	2	2
19410	2	2	1	0.1	1217	27.9	22.12	70	2	3	3	1.63	3	0	NA	2	2	2	2	NA	NA	227	226	2	0	1	0	1	2	1	1	2	0	0	0	27.9	1	1	1	1
19412	2	1	NA	343.0	1641	65.8	25.86	63	1	5	3	NA	1	0	NA	2	1	2	2	NA	NA	207	206	1	1	NA	2	3	3	2	2	3	0	0	0	65.8	1	1	2	2
19413	2	3	3	896.0	1093	58.7	31.28	64	1	4	1	1.21	1	1	5	2	2	2	2	0	0	169	169	1	2	0	2	3	3	2	2	3	1	0	0	58.7	1	1	2	2
19417	2	2	2	318.5	1911	73	24.35	68	1	3	3	2.51	1	0	NA	2	2	2	2	NA	NA	227	226	1	0	1	2	3	3	2	2	3	0	0	0	73	1	1	2	2
19426	2	3	3	0.1	1129	35	31.05	63	2	3	2	1.26	2	1	3	2	2	2	2	0	0	181	180	2	2	0	1	2	2	1	1	2	0	0	1	35	1	1	1	1
19427	2	1	2	1130.5	2117	58.7	38.5	61	2	3	3	NA	1	0	NA	1	1	2	2	NA	NA	216	215	1	2	NA	2	3	3	2	2	3	0	0	0	58.7	1	1	2	2
19435	2	2	NA	0.1	2906	32.6	NA	70	1	1	1	1.13	2	1	1	1	2	2	1	0	0	27	26	2	NA	0	1	2	2	1	1	2	1	0	0	32.6	1	1	1	1
19443	2	2	3	4479.4	1130	49.2	NA	46	1	3	3	3.77	1	0	NA	2	2	2	2	NA	NA	207	206	1	NA	2	1	2	2	1	1	2	0	0	0	49.2	1	1	1	1
19452	2	1	NA	0.1	2482	39.7	31.67	48	2	1	1	1.18	1	0	NA	1	1	2	2	NA	NA	218	217	1	2	0	1	2	2	1	1	2	0	0	0	39.7	1	1	1	1
19454	2	3	3	65.3	2361	27.9	44.03	41	2	3	3	4.25	1	0	NA	2	2	2	2	NA	NA	211	211	1	2	2	0	1	2	1	1	2	0	0	0	27.9	1	1	1	1
19458	2	1	3	0.1	2709	51.6	20.28	46	1	3	3	1.4	5	0	NA	2	2	2	2	NA	NA	208	208	2	0	1	2	3	3	2	2	3	0	0	0	51.6	1	1	2	2
19461	2	2	3	0.1	1565	58.7	34.78	66	1	3	1	1.16	1	0	NA	2	2	2	2	NA	NA	215	214	1	2	0	2	3	3	2	2	3	0	0	0	58.7	1	1	2	2
19465	2	1	1	0.1	1713	68.2	23.41	70	1	1	1	0.93	5	1	2	2	2	2	2	0	0	108	107	2	0	0	2	3	3	2	2	3	0	1	0	68.2	1	1	2	2
19477	2	2	3	252.0	1545	51.6	30.15	45	2	1	3	5	1	0	NA	2	2	2	2	NA	NA	220	219	1	2	2	2	3	3	2	2	3	0	0	0	51.6	1	1	2	2
19478	2	2	1	0.1	2825	58.7	29.07	57	1	3	3	5	1	0	NA	2	2	2	2	NA	NA	220	219	1	1	2	2	3	3	2	2	3	0	0	0	58.7	1	1	2	2
19485	2	3	3	577.5	1907	73	29.79	59	1	3	3	1.36	3	0	NA	1	2	2	2	NA	NA	214	214	2	1	1	2	3	3	2	2	3	0	0	0	73	1	1	2	2
19498	2	2	1	0.1	1916	109	NA	68	1	3	1	1.05	5	1	1	1	1	2	2	0	0	16	16	2	NA	0	3	0	0	3	4	4	1	0	0	109	1	1	3	3
19502	2	1	NA	0.1	709	37.3	29.96	63	2	1	1	1.4	1	1	2	1	1	2	2	0	0	126	126	1	1	1	1	2	2	1	1	2	0	1	0	37.3	1	1	1	1
19507	2	3	2	0.1	1400	68.2	25.52	48	2	3	3	5	5	0	NA	1	2	2	2	NA	NA	217	216	2	1	2	2	3	3	2	2	3	0	0	0	68.2	1	1	2	2
19509	2	3	3	448.0	4894	96.7	25.36	41	1	3	1	2.39	5	0	NA	1	2	2	2	NA	NA	220	219	2	1	1	3	0	0	3	3	0	0	0	0	96.7	1	1	3	3
19512	2	1	3	1813.0	NA	58.7	34.05	55	1	3	3	5	1	0	NA	2	2	2	2	NA	NA	219	219	1	2	2	2	3	3	2	2	3	0	0	0	58.7	1	1	2	2
19515	2	1	1	0.1	967	70.6	23.71	48	2	4	2	NA	2	0	NA	2	2	2	2	NA	NA	212	211	2	0	NA	2	3	3	2	2	3	0	0	0	70.6	1	1	2	2
19522	2	1	2	578.7	6236	53.9	30.46	42	1	3	3	5	1	0	NA	1	2	2	2	NA	NA	213	212	1	2	2	2	3	3	2	2	3	0	0	0	53.9	1	1	2	2
19525	2	3	1	7952.0	3774	94.4	20.4	55	2	3	2	2.24	3	1	7	2	2	2	2	1	1	64	63	2	0	1	3	0	0	3	3	0	0	0	0	94.4	1	1	3	3
19526	2	2	3	0.1	2335	51.6	54.65	55	2	3	1	1.13	1	0	NA	2	2	2	2	NA	NA	212	211	1	2	0	2	3	3	2	2	3	0	0	0	51.6	1	1	2	2
19536	2	3	2	0.1	1114	32.6	36.61	59	2	3	3	NA	6	0	NA	1	2	2	2	NA	NA	207	206	1	2	NA	1	2	2	1	1	2	0	0	0	32.6	1	1	1	1
19538	2	2	1	2835.0	3637	27.9	29.32	51	1	1	3	NA	1	0	NA	2	2	2	2	NA	NA	209	207	1	1	NA	0	1	2	1	1	2	0	0	0	27.9	1	1	1	1
19540	2	3	3	4620.0	2392	70.6	28.53	40	1	3	3	5	1	0	NA	2	2	2	2	NA	NA	205	204	1	1	2	2	3	3	2	2	3	0	0	0	70.6	1	1	2	2
19542	2	1	NA	5155.5	2004	58.7	26.2	49	2	3	3	3.99	1	0	NA	2	2	2	2	NA	NA	210	209	1	1	2	2	3	3	2	2	3	0	0	0	58.7	1	1	2	2
19545	2	1	3	0.1	3073	42	32.97	54	2	4	3	NA	5	0	NA	1	2	2	2	NA	NA	220	220	2	2	NA	1	2	2	1	1	2	0	0	0	42	1	1	1	1
19549	2	1	3	0.1	1784	37.3	24.42	41	2	1	1	2.32	1	0	NA	2	2	2	2	NA	NA	208	207	1	0	1	1	2	2	1	1	2	0	0	0	37.3	1	1	1	1
19556	2	2	1	1120.0	2435	44.4	46.85	46	1	3	2	1.59	1	1	9	2	2	2	2	0	0	132	131	1	2	1	1	2	2	1	1	2	0	0	0	44.4	1	1	1	1
19560	2	3	3	1127.0	2130	53.9	26.38	60	2	3	3	5	1	0	NA	2	2	2	2	NA	NA	213	212	1	1	2	2	3	3	2	2	3	0	0	0	53.9	1	1	2	2
19570	2	3	2	98.0	1353	46.8	27.71	67	2	3	2	2.03	2	1	10	2	2	NA	2	0	1	103	101	2	1	1	1	2	2	1	1	2	0	0	0	46.8	1	1	1	1
19572	2	1	NA	3003.0	2146	44.4	25.76	40	2	5	3	0.65	3	0	NA	2	2	2	2	NA	NA	207	206	2	1	0	1	2	2	1	1	2	0	0	0	44.4	1	1	1	1
19577	2	1	NA	1407.0	2622	75.4	22.82	68	1	3	3	NA	1	1	1	1	2	2	2	0	0	189	188	1	0	NA	3	0	0	3	3	0	1	0	0	75.4	1	1	3	3
19587	2	1	3	0.1	2130	75.4	26.71	57	1	1	2	3.45	1	0	NA	1	1	2	2	NA	NA	212	212	1	1	1	3	0	0	3	3	0	0	0	0	75.4	1	1	3	3
19603	2	3	3	0.1	1697	49.2	22.35	48	1	1	1	NA	1	0	NA	2	2	2	2	NA	NA	208	207	1	0	NA	1	2	2	1	1	2	0	0	0	49.2	1	1	1	1
19609	2	1	1	0.1	2249	125	27.13	59	2	5	3	5	1	0	NA	1	2	2	2	NA	NA	205	203	1	1	2	3	0	0	3	4	4	0	0	0	125	1	1	3	3
19611	2	1	3	0.1	1509	37.3	36.15	45	2	3	2	0.54	6	0	NA	2	2	2	2	NA	NA	217	216	1	2	0	1	2	2	1	1	2	0	0	0	37.3	1	1	1	1
19623	2	1	2	8190.0	1727	87.3	25.03	58	2	3	1	1.33	1	1	10	2	2	2	2	0	0	154	154	1	1	1	3	0	0	3	3	0	0	0	0	87.3	1	1	3	3
19639	2	2	1	0.1	1446	73	31.15	60	1	3	2	1.29	1	0	NA	2	1	2	2	NA	NA	205	204	1	2	0	2	3	3	2	2	3	0	0	0	73	1	1	2	2
19641	2	1	2	10621.3	1515	125	37.48	42	1	5	3	5	1	0	NA	1	2	2	2	NA	NA	220	220	1	2	2	3	0	0	3	4	4	0	0	0	125	1	1	3	3
19643	2	1	1	0.1	4271	84.9	31.85	59	1	3	3	5	1	0	NA	2	2	2	2	NA	NA	226	225	1	2	2	3	0	0	3	3	0	0	0	0	84.9	1	1	3	3
19654	2	1	NA	3024.0	2413	75.4	27.13	48	1	3	3	4.45	1	0	NA	2	2	2	2	NA	NA	222	221	1	1	2	3	0	0	3	3	0	0	0	0	75.4	1	1	3	3
19665	2	2	3	0.1	2043	61.1	26.73	52	1	3	2	1.89	3	1	10	2	2	2	2	0	0	101	101	2	1	1	2	3	3	2	2	3	0	0	0	61.1	1	1	2	2
19669	2	3	3	357.0	2156	42	26.95	67	1	1	1	2.68	3	1	10	2	2	2	1	0	0	196	194	2	1	1	1	2	2	1	1	2	0	0	0	42	1	1	1	1
19674	2	3	NA	0.1	1296	35	16.37	63	2	4	3	0.7	2	1	2	1	2	2	2	0	0	47	46	2	0	0	1	2	2	1	1	2	0	1	0	35	1	1	1	1
19686	2	1	3	0.1	3805	53.9	26.54	67	1	3	2	1.29	1	0	NA	2	2	2	2	NA	NA	225	225	1	1	0	2	3	3	2	2	3	0	0	0	53.9	1	1	2	2
19698	2	1	NA	0.1	2804	37.3	31.41	62	1	3	3	3.49	5	0	NA	2	2	2	2	NA	NA	225	225	2	2	1	1	2	2	1	1	2	0	0	0	37.3	1	1	1	1
19701	2	2	1	866.3	1287	92	20.34	50	2	3	3	1.89	3	0	NA	1	2	2	2	NA	NA	214	213	2	0	1	3	0	0	3	3	0	0	0	0	92	1	1	3	3
19702	2	2	3	735.0	1294	63.5	28.22	62	1	3	2	2.88	3	1	2	2	2	2	2	0	0	203	202	2	1	1	2	3	3	2	2	3	0	1	0	63.5	1	1	2	2
19707	2	1	2	0.1	1214	56.3	31.63	61	2	1	1	1	1	0	NA	2	2	2	2	NA	NA	226	225	1	2	0	2	3	3	2	2	3	0	0	0	56.3	1	1	2	2
19716	2	2	1	0.1	907	51.6	48.37	57	2	3	1	1.16	1	1	7	1	1	2	2	1	0	182	181	1	2	0	2	3	3	2	2	3	0	0	0	51.6	1	1	2	2
19717	2	3	1	420.0	2184	32.6	39.49	58	2	4	1	0.74	4	0	NA	1	1	1	2	NA	NA	222	221	2	2	0	1	2	2	1	1	2	0	0	0	32.6	1	1	1	1
19729	2	2	1	0.1	2188	25.5	46.86	49	2	4	1	1.98	1	0	NA	1	2	2	2	NA	NA	221	220	1	2	1	0	1	2	1	1	2	0	0	0	25.5	1	1	1	1
19731	2	3	NA	0.1	1398	58.7	23.78	67	1	1	1	3.28	1	1	4	1	2	2	2	0	0	202	200	1	0	1	2	3	3	2	2	3	0	0	0	58.7	1	1	2	2
19743	2	1	1	318.5	1055	94.4	25.38	56	2	1	2	1.7	3	0	NA	1	2	2	2	NA	NA	212	211	2	1	1	3	0	0	3	3	0	0	0	0	94.4	1	1	3	3
19756	2	1	3	0.1	2269	51.6	NA	63	2	3	3	2.68	2	1	4	1	2	2	2	0	0	47	45	2	NA	1	2	3	3	2	2	3	0	0	0	51.6	1	1	2	2
19757	2	3	1	0.1	1959	61.1	31.43	54	1	3	3	5	1	0	NA	2	2	2	2	NA	NA	213	212	1	2	2	2	3	3	2	2	3	0	0	0	61.1	1	1	2	2
19761	2	2	3	0.1	1765	20.7	38.65	54	2	4	2	3.38	5	0	NA	1	2	2	2	NA	NA	226	225	2	2	1	0	1	1	0	0	1	0	0	0	20.7	1	1	0	0
19764	2	3	1	0.1	2177	70.6	19.97	47	1	2	1	0.41	1	0	NA	2	2	2	2	NA	NA	226	225	1	0	0	2	3	3	2	2	3	0	0	0	70.6	1	1	2	2
19767	2	2	3	9240.0	2426	51.6	26.16	52	1	1	1	0.84	1	0	NA	2	2	2	2	NA	NA	220	220	1	1	0	2	3	3	2	2	3	0	0	0	51.6	1	1	2	2
19768	2	1	NA	3033.9	2437	46.8	20.03	45	2	4	2	2.71	5	0	NA	2	2	2	2	NA	NA	213	213	2	0	1	1	2	2	1	1	2	0	0	0	46.8	1	1	1	1
19788	2	3	2	0.1	1298	44.4	26.42	53	1	4	1	2.85	6	0	NA	1	2	2	2	NA	NA	210	208	1	1	1	1	2	2	1	1	2	0	0	0	44.4	1	1	1	1
19792	2	1	2	1029.0	2679	56.3	27.5	40	1	3	3	5	1	0	NA	2	2	2	2	NA	NA	224	223	1	1	2	2	3	3	2	2	3	0	0	0	56.3	1	1	2	2
19797	2	1	NA	1701.6	2069	73	25.7	44	2	4	1	0.28	3	0	NA	2	2	2	2	NA	NA	227	227	2	1	0	2	3	3	2	2	3	0	0	0	73	1	1	2	2
19798	2	2	NA	8050.0	1164	39.7	39.85	58	2	3	2	3.42	1	0	NA	1	3	2	2	NA	NA	205	204	1	2	1	1	2	2	1	1	2	0	0	0	39.7	1	1	1	1
19800	2	1	3	0.1	1497	49.2	30.34	53	1	4	2	4.61	1	0	NA	2	2	2	2	NA	NA	218	217	1	2	2	1	2	2	1	1	2	0	0	0	49.2	1	1	1	1
19802	2	3	1	987.0	1132	53.9	38.46	46	1	1	3	5	1	0	NA	1	2	2	2	NA	NA	212	210	1	2	2	2	3	3	2	2	3	0	0	0	53.9	1	1	2	2
19805	2	3	3	168.0	1563	58.7	37.63	44	1	3	3	0.93	3	1	1	2	1	2	2	0	0	184	184	2	2	0	2	3	3	2	2	3	1	0	0	58.7	1	1	2	2
19813	2	3	3	0.1	1098	18.3	27.65	57	1	4	1	0.58	5	1	2	2	2	2	2	0	0	160	160	2	1	0	0	1	1	0	0	1	0	1	0	18.3	1	1	0	0
19816	2	1	3	112.0	2210	70.6	31.52	49	2	4	3	2.33	4	0	NA	2	2	2	2	NA	NA	210	209	2	2	1	2	3	3	2	2	3	0	0	0	70.6	1	1	2	2
19822	2	2	3	1031.3	2902	89.6	25.93	42	1	1	1	1.4	1	0	NA	2	2	2	2	NA	NA	207	205	1	1	1	3	0	0	3	3	0	0	0	0	89.6	1	1	3	3
19823	2	1	2	476.0	1161	30.2	21.51	66	1	4	3	1.72	1	0	NA	2	1	2	2	NA	NA	205	204	1	0	1	1	2	2	1	1	2	0	0	0	30.2	1	1	1	1
19824	2	1	1	0.1	1810	61.1	30.23	66	1	3	3	5	1	0	NA	1	2	2	2	NA	NA	213	213	1	2	2	2	3	3	2	2	3	0	0	0	61.1	1	1	2	2
19829	2	2	3	1352.8	2277	73	28.46	57	1	3	2	5	6	0	NA	2	2	2	2	NA	NA	220	219	1	1	2	2	3	3	2	2	3	0	0	0	73	1	1	2	2
19836	2	3	2	546.0	1766	94.4	29.04	60	1	3	1	5	1	0	NA	1	2	1	2	NA	NA	218	217	1	1	2	3	0	0	3	3	0	0	0	0	94.4	1	1	3	3
19837	2	3	1	5880.0	1074	58.7	26.51	55	1	4	3	2.33	6	0	NA	1	1	1	2	NA	NA	214	213	1	1	1	2	3	3	2	2	3	0	0	0	58.7	1	1	2	2
19843	2	2	1	602.0	3932	42	47.31	54	1	3	2	4.31	1	0	NA	2	2	2	2	NA	NA	220	219	1	2	2	1	2	2	1	1	2	0	0	0	42	1	1	1	1
19844	2	2	1	0.1	1120	63.5	32.29	44	2	3	1	1.22	1	1	2	2	2	2	1	0	0	42	41	1	2	0	2	3	3	2	2	3	0	1	0	63.5	1	1	2	2
19846	2	3	3	0.1	4227	39.7	29.41	41	1	4	2	0.52	3	0	NA	1	2	2	2	NA	NA	228	227	2	1	0	1	2	2	1	1	2	0	0	0	39.7	1	1	1	1
19847	2	1	NA	0.1	2447	56.3	35.42	55	1	4	3	3.33	1	0	NA	1	2	2	2	NA	NA	217	216	1	2	1	2	3	3	2	2	3	0	0	0	56.3	1	1	2	2
19848	2	1	NA	0.1	NA	39.7	30.02	66	2	4	1	1.66	2	0	NA	2	2	2	2	NA	NA	226	225	2	2	1	1	2	2	1	1	2	0	0	0	39.7	1	1	1	1
19868	2	1	NA	147.0	1965	63.5	35.68	42	1	3	3	2.25	1	0	NA	2	2	2	2	NA	NA	223	222	1	2	1	2	3	3	2	2	3	0	0	0	63.5	1	1	2	2
19871	2	2	3	0.1	2606	61.1	27.43	63	1	3	1	1.29	1	0	NA	1	2	2	2	NA	NA	225	224	1	1	0	2	3	3	2	2	3	0	0	0	61.1	1	1	2	2
19872	2	1	2	280.0	3812	44.4	21.28	50	2	5	2	NA	1	0	NA	2	2	2	2	NA	NA	227	226	1	0	NA	1	2	2	1	1	2	0	0	0	44.4	1	1	1	1
19883	2	1	NA	0.1	369	30.2	28.77	65	2	4	1	0.79	2	1	10	1	2	2	1	0	1	153	152	2	1	0	1	2	2	1	1	2	0	0	0	30.2	1	1	1	1
19894	2	1	3	5915.0	3762	96.7	24.24	56	1	3	3	5	1	0	NA	2	2	2	2	NA	NA	225	225	1	0	2	3	0	0	3	3	0	0	0	0	96.7	1	1	3	3
19907	2	3	2	73.5	1617	23.1	32.86	54	2	3	1	0.71	3	0	NA	2	2	1	2	NA	NA	217	216	2	2	0	0	1	1	0	0	1	0	0	0	23.1	1	1	0	0
19908	2	1	3	3896.7	2251	77.7	27.11	41	1	3	3	NA	1	1	2	2	1	2	2	0	0	155	154	1	1	NA	3	0	0	3	3	0	0	1	0	77.7	1	1	3	3
19911	2	2	NA	0.1	3156	37.3	62.99	47	1	3	2	3.59	1	0	NA	1	2	2	2	NA	NA	217	216	1	2	2	1	2	2	1	1	2	0	0	0	37.3	1	1	1	1
19916	2	1	3	0.1	625	73	35.05	63	1	1	1	1.4	1	0	NA	2	2	2	2	NA	NA	217	216	1	2	1	2	3	3	2	2	3	0	0	0	73	1	1	2	2
19921	2	1	3	501.7	1836	58.7	19.95	57	2	3	3	4.77	6	0	NA	2	2	2	2	NA	NA	220	219	1	0	2	2	3	3	2	2	3	0	0	0	58.7	1	1	2	2
19923	2	2	1	752.5	2288	58.7	36.76	40	1	3	3	3.68	1	0	NA	2	2	2	2	NA	NA	205	204	1	2	2	2	3	3	2	2	3	0	0	0	58.7	1	1	2	2
19924	2	1	2	252.0	1417	27.9	25.3	40	2	1	2	4.14	1	0	NA	2	2	2	2	NA	NA	226	225	1	1	2	0	1	2	1	1	2	0	0	0	27.9	1	1	1	1
19927	2	1	2	227.5	2054	63.5	25.93	66	2	3	3	5	1	0	NA	2	2	2	2	NA	NA	213	213	1	1	2	2	3	3	2	2	3	0	0	0	63.5	1	1	2	2
19929	2	1	NA	0.1	1446	58.7	34.28	45	2	2	1	4.53	4	0	NA	2	2	2	2	NA	NA	221	220	2	2	2	2	3	3	2	2	3	0	0	0	58.7	1	1	2	2
19932	2	1	2	318.5	3037	49.2	31.53	59	1	1	1	1.99	1	0	NA	2	2	2	2	NA	NA	217	215	1	2	1	1	2	2	1	1	2	0	0	0	49.2	1	1	1	1
19935	2	1	2	31.5	4009	73	32.99	46	2	3	2	3.01	1	0	NA	1	2	2	2	NA	NA	224	224	1	2	1	2	3	3	2	2	3	0	0	0	73	1	1	2	2
19941	2	2	3	561.2	1880	68.2	25.23	42	2	1	3	2.27	1	0	NA	2	2	2	2	NA	NA	220	220	1	1	1	2	3	3	2	2	3	0	0	0	68.2	1	1	2	2
19943	2	2	2	0.1	3110	51.6	35.39	64	1	3	1	3.73	1	1	9	1	1	2	2	0	0	152	152	1	2	2	2	3	3	2	2	3	0	0	0	51.6	1	1	2	2
19945	2	3	3	53.1	3281	56.3	NA	56	1	2	2	1.57	1	1	9	1	1	2	2	0	0	168	168	1	NA	1	2	3	3	2	2	3	0	0	0	56.3	1	1	2	2
19947	2	3	3	0.1	2012	23.1	18.52	66	1	4	1	0	3	1	1	1	2	2	2	0	0	100	97	2	0	0	0	1	1	0	0	1	1	0	0	23.1	1	1	0	0
19959	2	2	1	624.8	1732	56.3	28.84	68	2	1	3	5	1	0	NA	1	1	2	2	NA	NA	219	219	1	1	2	2	3	3	2	2	3	0	0	0	56.3	1	1	2	2
19965	2	1	3	0.1	2444	65.8	27.4	40	2	1	1	0	6	0	NA	2	2	2	2	NA	NA	207	206	1	1	0	2	3	3	2	2	3	0	0	0	65.8	1	1	2	2
19972	2	2	1	857.5	1569	73	26.89	64	2	3	3	5	1	0	NA	2	2	2	2	NA	NA	224	223	1	1	2	2	3	3	2	2	3	0	0	0	73	1	1	2	2
19976	2	1	1	0.1	1491	30.2	37.18	41	2	1	1	2.83	1	0	NA	2	2	2	2	NA	NA	209	208	1	2	1	1	2	2	1	1	2	0	0	0	30.2	1	1	1	1
19977	2	1	3	4686.5	2560	56.3	32.05	62	2	1	3	5	1	0	NA	1	2	2	2	NA	NA	220	219	1	2	2	2	3	3	2	2	3	0	0	0	56.3	1	1	2	2
19980	2	1	3	1801.3	1905	77.7	29.69	40	1	3	9999	4.53	1	0	NA	2	2	2	2	NA	NA	224	223	1	1	2	3	0	0	3	3	0	0	0	0	77.7	1	1	3	3
19990	2	3	1	0.1	1756	39.7	23.39	70	2	3	1	1.24	2	1	5	2	2	1	2	0	0	117	116	2	0	0	1	2	2	1	1	2	1	0	0	39.7	1	1	1	1
20001	2	2	3	4900.0	1342	51.6	NA	70	2	3	2	2.63	1	1	3	2	2	2	2	0	0	174	174	1	NA	1	2	3	3	2	2	3	0	0	1	51.6	1	1	2	2
20005	2	3	NA	2940.0	NA	37.3	NA	51	2	2	2	0.68	6	0	NA	2	2	2	2	NA	NA	212	211	1	NA	0	1	2	2	1	1	2	0	0	0	37.3	1	1	1	1
20012	2	1	3	588.0	1278	58.7	32.32	42	1	3	2	1.13	5	0	NA	1	2	2	2	NA	NA	212	211	2	2	0	2	3	3	2	2	3	0	0	0	58.7	1	1	2	2
20013	2	3	2	1183.0	1380	89.6	24.67	61	2	3	2	2.6	3	0	NA	2	2	2	2	NA	NA	212	211	2	0	1	3	0	0	3	3	0	0	0	0	89.6	1	1	3	3
20025	2	1	3	535.5	1990	46.8	25.36	65	2	1	1	3.27	1	0	NA	1	3	2	2	NA	NA	220	219	1	1	1	1	2	2	1	1	2	0	0	0	46.8	1	1	1	1
20028	2	3	NA	0.1	1555	32.6	28.12	41	1	3	3	0.68	1	0	NA	2	2	2	2	NA	NA	214	212	1	1	0	1	2	2	1	1	2	0	0	0	32.6	1	1	1	1
20033	2	1	2	0.1	1932	94.4	22.45	46	2	3	3	4.53	1	0	NA	2	2	2	2	NA	NA	224	224	1	0	2	3	0	0	3	3	0	0	0	0	94.4	1	1	3	3
20045	2	1	1	0.1	398	44.4	24.12	69	2	1	1	1.4	2	0	NA	2	2	2	2	NA	NA	212	211	2	0	1	1	2	2	1	1	2	0	0	0	44.4	1	1	1	1
20048	2	3	3	0.1	6308	63.5	28.18	44	1	1	1	2.05	1	0	NA	2	2	2	2	NA	NA	228	227	1	1	1	2	3	3	2	2	3	0	0	0	63.5	1	1	2	2
20052	2	2	1	0.1	2192	96.7	41.18	42	1	3	3	5	1	0	NA	2	1	2	2	NA	NA	226	225	1	2	2	3	0	0	3	3	0	0	0	0	96.7	1	1	3	3
20061	2	9999	1	1050.0	2199	25.5	NA	57	1	3	9999	0	5	1	2	1	2	2	2	0	0	75	73	2	NA	0	0	1	2	1	1	2	0	1	0	25.5	1	1	1	1
20064	2	1	3	1260.0	2772	51.6	27.19	60	1	1	1	3.66	1	0	NA	1	1	2	2	NA	NA	222	221	1	1	2	2	3	3	2	2	3	0	0	0	51.6	1	1	2	2
20077	2	1	2	0.1	1815	53.9	24.1	48	2	1	1	2.09	1	0	NA	2	2	2	2	NA	NA	214	212	1	0	1	2	3	3	2	2	3	0	0	0	53.9	1	1	2	2
20081	2	1	NA	0.1	1459	27.9	31.61	43	2	4	2	1.16	1	1	5	1	1	2	2	0	0	161	161	1	2	0	0	1	2	1	1	2	1	0	0	27.9	1	1	1	1
20085	2	3	3	5754.0	1072	35	26.47	40	2	1	1	0.4	1	0	NA	2	3	2	2	NA	NA	214	213	1	1	0	1	2	2	1	1	2	0	0	0	35	1	1	1	1
20091	2	1	2	1320.7	1793	63.5	27.67	40	1	1	1	0.88	1	0	NA	2	2	2	2	NA	NA	208	207	1	1	0	2	3	3	2	2	3	0	0	0	63.5	1	1	2	2
20094	2	1	1	490.0	1032	32.6	38.73	44	1	4	3	1.21	3	0	NA	1	2	2	2	NA	NA	222	222	2	2	0	1	2	2	1	1	2	0	0	0	32.6	1	1	1	1
20096	2	1	2	514.5	1473	58.7	38.59	70	2	3	3	2.37	2	0	NA	1	2	2	2	NA	NA	210	209	2	2	1	2	3	3	2	2	3	0	0	0	58.7	1	1	2	2
20108	2	2	3	0.1	1537	61.1	29.38	60	2	3	3	5	1	0	NA	2	2	2	2	NA	NA	219	218	1	1	2	2	3	3	2	2	3	0	0	0	61.1	1	1	2	2
20109	2	1	2	0.1	1365	23.1	27.26	42	2	4	2	2.83	1	0	NA	2	2	2	2	NA	NA	225	224	1	1	1	0	1	1	0	0	1	0	0	0	23.1	1	1	0	0
20113	2	1	2	5250.0	1821	65.8	31.97	62	2	3	3	5	2	0	NA	1	2	1	2	NA	NA	210	209	2	2	2	2	3	3	2	2	3	0	0	0	65.8	1	1	2	2
20115	2	2	3	606.7	2723	61.1	35.28	51	1	3	3	5	1	0	NA	2	2	2	2	NA	NA	211	210	1	2	2	2	3	3	2	2	3	0	0	0	61.1	1	1	2	2
20117	2	1	3	375.7	2446	82.5	25.85	40	1	3	3	5	5	0	NA	2	2	2	2	NA	NA	210	208	2	1	2	3	0	0	3	3	0	0	0	0	82.5	1	1	3	3
20118	2	2	1	189.0	4789	56.3	27.46	53	1	2	1	1.09	1	0	NA	2	1	2	2	NA	NA	211	210	1	1	0	2	3	3	2	2	3	0	0	0	56.3	1	1	2	2
20119	2	2	3	49.0	2274	56.3	27.15	50	1	3	3	5	1	0	NA	2	2	2	2	NA	NA	224	223	1	1	2	2	3	3	2	2	3	0	0	0	56.3	1	1	2	2
20137	2	1	1	0.1	1822	46.8	29.96	69	2	3	2	2.82	3	0	NA	1	1	2	2	NA	NA	214	213	2	1	1	1	2	2	1	1	2	0	0	0	46.8	1	1	1	1
20140	2	2	1	0.1	1852	37.3	28.73	52	1	4	1	4.19	1	0	NA	1	1	2	2	NA	NA	213	213	1	1	2	1	2	2	1	1	2	0	0	0	37.3	1	1	1	1
20143	2	2	2	0.1	2287	35	43.76	61	2	1	1	1.01	1	0	NA	2	2	2	2	NA	NA	226	224	1	2	0	1	2	2	1	1	2	0	0	0	35	1	1	1	1
20148	2	1	NA	3150.0	1503	44.4	35.33	47	1	4	3	0.68	1	0	NA	2	2	2	2	NA	NA	219	218	1	2	0	1	2	2	1	1	2	0	0	0	44.4	1	1	1	1
20150	2	2	3	686.0	1652	130	24.47	49	2	3	2	3.77	1	0	NA	2	2	2	2	NA	NA	219	219	1	0	2	3	0	0	3	4	4	0	0	0	130	1	1	3	3
20157	2	3	3	0.1	3206	46.8	23.14	55	1	3	2	5	1	0	NA	2	2	2	2	NA	NA	222	221	1	0	2	1	2	2	1	1	2	0	0	0	46.8	1	1	1	1
20158	2	1	1	149.3	1813	32.6	28.14	47	1	4	3	5	6	0	NA	2	2	2	2	NA	NA	217	216	1	1	2	1	2	2	1	1	2	0	0	0	32.6	1	1	1	1
20166	2	3	1	0.1	1560	42	28.8	69	1	3	1	0.92	3	1	10	2	2	2	2	0	0	157	157	2	1	0	1	2	2	1	1	2	0	0	0	42	1	1	1	1
20172	2	3	3	0.1	1807	42	29.1	40	2	4	1	0.17	4	1	1	2	2	2	2	0	0	46	46	2	1	0	1	2	2	1	1	2	1	0	0	42	1	1	1	1
20179	2	3	3	252.0	1556	42	28.23	50	2	3	2	5	1	0	NA	2	2	2	2	NA	NA	215	214	1	1	2	1	2	2	1	1	2	0	0	0	42	1	1	1	1
20180	2	2	1	0.1	2575	35	43.88	48	2	1	1	NA	1	1	2	2	2	2	2	0	0	202	201	1	2	NA	1	2	2	1	1	2	0	1	0	35	1	1	1	1
20182	2	3	3	672.0	3995	25.5	19.32	52	1	4	1	2.18	5	1	1	2	2	2	2	0	0	198	197	2	0	1	0	1	2	1	1	2	1	0	0	25.5	1	1	1	1
20183	2	2	1	0.1	1093	77.7	26.09	53	1	2	2	0.93	3	0	NA	2	2	2	2	NA	NA	212	212	2	1	0	3	0	0	3	3	0	0	0	0	77.7	1	1	3	3
20185	2	1	2	756.0	1033	61.1	37.11	57	2	3	3	5	3	0	NA	1	2	2	2	NA	NA	225	224	2	2	2	2	3	3	2	2	3	0	0	0	61.1	1	1	2	2
20195	2	3	1	0.1	3183	68.2	30.12	52	2	3	1	1.29	1	0	NA	2	2	2	2	NA	NA	205	204	1	2	0	2	3	3	2	2	3	0	0	0	68.2	1	1	2	2
20196	2	2	3	220.5	2321	82.5	31.16	61	2	3	1	2.01	1	0	NA	1	2	2	2	NA	NA	207	205	1	2	1	3	0	0	3	3	0	0	0	0	82.5	1	1	3	3
20200	2	2	3	1561.0	1485	73	25.36	70	2	3	2	2.19	1	0	NA	2	2	2	2	NA	NA	225	224	1	1	1	2	3	3	2	2	3	0	0	0	73	1	1	2	2
20204	2	3	3	0.1	771	23.1	30.58	44	2	4	3	2.87	5	1	5	2	2	2	2	0	1	126	126	2	2	1	0	1	1	0	0	1	1	0	0	23.1	1	1	0	0
20212	2	2	2	1102.5	1418	56.3	22.97	51	2	3	3	4.66	1	0	NA	2	2	2	2	NA	NA	224	223	1	0	2	2	3	3	2	2	3	0	0	0	56.3	1	1	2	2
20221	2	3	1	49.0	423	53.9	18.72	46	1	3	2	1.53	1	1	2	2	2	2	2	0	0	178	178	1	0	1	2	3	3	2	2	3	0	1	0	53.9	1	1	2	2
20226	2	3	1	0.1	1731	70.6	18.87	64	1	4	1	1.26	1	1	1	2	2	2	2	0	0	31	30	1	0	0	2	3	3	2	2	3	1	0	0	70.6	1	1	2	2
[truncated: 20,131 more rows]
